# Supplementary material for: Towards trans-dual deuterated cyclopropanes via photoredox synergistic deuteration with D2O
Source: Chem Sci. 2025 Apr 22;16(21):9535–42. doi: 10.1039/d5sc00350d (PMC12042209; doi:10.1039/d5sc00350d)
Supplement: SC-016-D5SC00350D-s002 [file SC-016-D5SC00350D-s002.cif]

# Supplementary Information (SI) for Chemical Science.
# This journal is © The Royal Society of Chemistry 2025

####################################################################### 
# 
# This file contains crystal structure data downloaded from the 
# Cambridge Structural Database (CSD) hosted by the Cambridge 
# Crystallographic Data Centre (CCDC).
# 
# Full information about CCDC data access policies and citation 
# guidelines are available at http://www.ccdc.cam.ac.uk/access/V1 
# 
# Audit and citation data items may have been added by the CCDC. 
# Please retain this information to preserve the provenance of 
# this file and to allow appropriate attribution of the data. 
# 
#######################################################################

data_1_a
_database_code_depnum_ccdc_archive 'CCDC 2414708'
loop_
_audit_author_name
_audit_author_address
'Tao Cao'
;Nanjing University of Chinese Medicine
China
;
_audit_update_record             
;
2025-01-06 deposited with the CCDC.	2025-04-22 downloaded from the CCDC.
;
_audit_creation_date             2024-08-29
_audit_creation_method           
;
Olex2 1.3
(compiled 2020.11.12 svn.r5f609507 for OlexSys, GUI svn.r6403)
;
_shelx_SHELXL_version_number     2014/7
_chemical_name_common            ?
_chemical_name_systematic        ?
_chemical_formula_moiety         'C20 H19 D2 N O4'
_chemical_formula_sum            'C20 H19 D2 N O4'
_chemical_formula_weight         341.39
_chemical_melting_point          ?
loop_
_atom_type_symbol
_atom_type_description
_atom_type_scat_dispersion_real
_atom_type_scat_dispersion_imag
_atom_type_scat_source
C C 0.0033 0.0016 'International Tables Vol C Tables 4.2.6.8 and 6.1.1.4'
H H 0.0000 0.0000 'International Tables Vol C Tables 4.2.6.8 and 6.1.1.4'
D D 0.0000 0.0000 'International Tables Vol C Tables 4.2.6.8 and 6.1.1.4'
N N 0.0061 0.0033 'International Tables Vol C Tables 4.2.6.8 and 6.1.1.4'
O O 0.0106 0.0060 'International Tables Vol C Tables 4.2.6.8 and 6.1.1.4'

_shelx_space_group_comment       
;
The symmetry employed for this shelxl refinement is uniquely defined
by the following loop, which should always be used as a source of
symmetry information in preference to the above space-group names.
They are only intended as comments.
;
_space_group_crystal_system      monoclinic
_space_group_IT_number           14
_space_group_name_H-M_alt        'P 1 21/c 1'
_space_group_name_Hall           '-P 2ybc'
loop_
_space_group_symop_operation_xyz
'x, y, z'
'-x, y+1/2, -z+1/2'
'-x, -y, -z'
'x, -y-1/2, z-1/2'

_cell_length_a                   5.8735(11)
_cell_length_b                   17.634(3)
_cell_length_c                   17.716(3)
_cell_angle_alpha                90
_cell_angle_beta                 95.820(6)
_cell_angle_gamma                90
_cell_volume                     1825.4(6)
_cell_formula_units_Z            4
_cell_measurement_reflns_used    3679
_cell_measurement_temperature    296(2)
_cell_measurement_theta_max      22.37
_cell_measurement_theta_min      2.58
_shelx_estimated_absorpt_T_max   0.993
_shelx_estimated_absorpt_T_min   0.990
_exptl_absorpt_coefficient_mu    0.086
_exptl_absorpt_correction_T_max  0.7452
_exptl_absorpt_correction_T_min  0.6599
_exptl_absorpt_correction_type   none
_exptl_absorpt_process_details   
;
SADABS-2016/2 (Bruker,2016/2) was used for absorption correction.
wR2(int) was 0.0621 before and 0.0568 after correction.
The Ratio of minimum to maximum transmission is 0.8855.
The \l/2 correction factor is Not present.
;
_exptl_absorpt_special_details   ?
_exptl_crystal_colour            'clear whiteish colourless'
_exptl_crystal_colour_lustre     clear
_exptl_crystal_colour_modifier   whiteish
_exptl_crystal_colour_primary    colourless
_exptl_crystal_density_diffrn    1.242
_exptl_crystal_density_meas      .
_exptl_crystal_density_method    ?
_exptl_crystal_description       block
_exptl_crystal_F_000             720
_exptl_crystal_size_max          0.12
_exptl_crystal_size_mid          0.1
_exptl_crystal_size_min          0.08
_exptl_transmission_factor_max   ?
_exptl_transmission_factor_min   ?
_diffrn_reflns_av_R_equivalents  0.0556
_diffrn_reflns_av_unetI/netI     0.0528
_diffrn_reflns_Laue_measured_fraction_full 0.986
_diffrn_reflns_Laue_measured_fraction_max 0.986
_diffrn_reflns_limit_h_max       6
_diffrn_reflns_limit_h_min       -6
_diffrn_reflns_limit_k_max       20
_diffrn_reflns_limit_k_min       -19
_diffrn_reflns_limit_l_max       21
_diffrn_reflns_limit_l_min       -18
_diffrn_reflns_number            15947
_diffrn_reflns_point_group_measured_fraction_full 0.986
_diffrn_reflns_point_group_measured_fraction_max 0.986
_diffrn_reflns_theta_full        25.013
_diffrn_reflns_theta_max         25.013
_diffrn_reflns_theta_min         2.583
_diffrn_ambient_temperature      296.15
_diffrn_detector_area_resol_mean ?
_diffrn_measured_fraction_theta_full 0.986
_diffrn_measured_fraction_theta_max 0.986
_diffrn_measurement_device_type  'CCD area detector'
_diffrn_measurement_method       'phi and omega scans'
_diffrn_radiation_monochromator  graphite
_diffrn_radiation_type           MoK\a
_diffrn_radiation_wavelength     0.71073
_diffrn_source                   ?
_diffrn_source_current           30.0
_diffrn_source_power             1.5
_diffrn_source_voltage           50.0
_reflns_Friedel_coverage         0.000
_reflns_Friedel_fraction_full    .
_reflns_Friedel_fraction_max     .
_reflns_number_gt                1949
_reflns_number_total             3156
_reflns_special_details          
;
 Reflections were merged by SHELXL according to the crystal
 class for the calculation of statistics and refinement.
 
 _reflns_Friedel_fraction is defined as the number of unique
 Friedel pairs measured divided by the number that would be
 possible theoretically, ignoring centric projections and
 systematic absences.
;
_reflns_threshold_expression     'I > 2\s(I)'
_computing_cell_refinement       'SAINT V8.40B (?, 2016)'
_computing_data_collection       ?
_computing_data_reduction        'SAINT V8.40B (?, 2016)'
_computing_molecular_graphics    'Olex2 1.3 (Dolomanov et al., 2009)'
_computing_publication_material  'Olex2 1.3 (Dolomanov et al., 2009)'
_computing_structure_refinement  'XL  (Sheldrick, 2008)'
_computing_structure_solution    'SHELXT 2014/5 (Sheldrick, 2014)'
_refine_diff_density_max         0.253
_refine_diff_density_min         -0.266
_refine_diff_density_rms         0.037
_refine_ls_extinction_coef       .
_refine_ls_extinction_method     none
_refine_ls_goodness_of_fit_ref   1.037
_refine_ls_hydrogen_treatment    constr
_refine_ls_matrix_type           full
_refine_ls_number_parameters     227
_refine_ls_number_reflns         3156
_refine_ls_number_restraints     0
_refine_ls_R_factor_all          0.1086
_refine_ls_R_factor_gt           0.0567
_refine_ls_restrained_S_all      1.037
_refine_ls_shift/su_max          0.000
_refine_ls_shift/su_mean         0.000
_refine_ls_structure_factor_coef Fsqd
_refine_ls_weighting_details     
'w=1/[\s^2^(Fo^2^)+(0.0524P)^2^+0.6544P] where P=(Fo^2^+2Fc^2^)/3'
_refine_ls_weighting_scheme      calc
_refine_ls_wR_factor_gt          0.1141
_refine_ls_wR_factor_ref         0.1369
_refine_special_details          ?
_olex2_refinement_description    
;
1. Fixed Uiso
 At 1.2 times of:
  All C(H) groups, All C(H,H) groups, All N(H) groups
 At 1.5 times of:
  All C(H,H,H) groups
2.a Riding coordinates:
 C11(H11A,H11B,H11C)
2.b Ternary CH refined with riding coordinates:
 C7(D7), C8(D8)
2.c Secondary CH2 refined with riding coordinates:
 C14(H14A,H14B)
2.d Aromatic/amide H refined with riding coordinates:
 C1(H1), C2(H2), C3(H3), C4(H4), C5(H5), C16(H16), C17(H17), C18(H18),
 C19(H19), C20(H20), N1(H1A)
2.e Idealised Me refined as rotating group:
 C13(H13A,H13B,H13C)
;
_atom_sites_solution_hydrogens   mixed
_atom_sites_solution_primary     dual
_atom_sites_solution_secondary   ?
loop_
_atom_site_label
_atom_site_type_symbol
_atom_site_fract_x
_atom_site_fract_y
_atom_site_fract_z
_atom_site_U_iso_or_equiv
_atom_site_adp_type
_atom_site_occupancy
_atom_site_site_symmetry_order
_atom_site_calc_flag
_atom_site_refinement_flags_posn
_atom_site_refinement_flags_adp
_atom_site_refinement_flags_occupancy
_atom_site_disorder_assembly
_atom_site_disorder_group
C1 C 0.9922(5) 0.12645(15) 0.60299(15) 0.0573(7) Uani 1 1 d . . . . .
H1 H 1.1169 0.1257 0.5746 0.069 Uiso 1 1 calc R U . . .
C2 C 0.9721(5) 0.07041(15) 0.65657(16) 0.0663(8) Uani 1 1 d . . . . .
H2 H 1.0813 0.0322 0.6633 0.080 Uiso 1 1 calc R U . . .
C3 C 0.7920(6) 0.07120(16) 0.69951(16) 0.0680(8) Uani 1 1 d . . . . .
H3 H 0.7799 0.0343 0.7364 0.082 Uiso 1 1 calc R U . . .
C4 C 0.6289(6) 0.12680(18) 0.68799(18) 0.0750(9) Uani 1 1 d . . . . .
H4 H 0.5049 0.1271 0.7167 0.090 Uiso 1 1 calc R U . . .
C5 C 0.6474(5) 0.18263(16) 0.63384(16) 0.0640(8) Uani 1 1 d . . . . .
H5 H 0.5351 0.2198 0.6264 0.077 Uiso 1 1 calc R U . . .
C6 C 0.8314(4) 0.18354(13) 0.59071(13) 0.0459(6) Uani 1 1 d . . . . .
C7 C 0.8631(4) 0.24443(13) 0.53411(13) 0.0448(6) Uani 1 1 d . . . . .
D7 D 1.0059 0.2730 0.5448 0.054 Uiso 1 1 calc R U . . .
C8 C 0.6749(4) 0.28915(13) 0.49430(13) 0.0446(6) Uani 1 1 d . . . . .
D8 D 0.5224 0.2735 0.5061 0.054 Uiso 1 1 calc R U . . .
C9 C 0.7955(4) 0.23049(12) 0.44899(13) 0.0403(6) Uani 1 1 d . . . . .
C10 C 0.6862(4) 0.15530(14) 0.42826(14) 0.0470(6) Uani 1 1 d . . . . .
C11 C 0.3530(5) 0.08202(17) 0.4168(2) 0.1013(13) Uani 1 1 d . . . . .
H11A H 0.3948 0.0638 0.3690 0.152 Uiso 1 1 d R U . . .
H11B H 0.1900 0.0885 0.4137 0.152 Uiso 1 1 d R U . . .
H11C H 0.4004 0.0460 0.4559 0.152 Uiso 1 1 d R U . . .
C12 C 0.9615(4) 0.25870(14) 0.39751(15) 0.0462(6) Uani 1 1 d . . . . .
C13 C 1.0882(6) 0.2505(2) 0.27611(18) 0.0923(11) Uani 1 1 d . . . . .
H13A H 1.0531 0.2241 0.2290 0.138 Uiso 1 1 calc R U . . .
H13B H 1.2400 0.2375 0.2973 0.138 Uiso 1 1 calc R U . . .
H13C H 1.0791 0.3042 0.2673 0.138 Uiso 1 1 calc R U . . .
C14 C 0.6959(4) 0.37292(13) 0.48038(14) 0.0483(6) Uani 1 1 d . . . . .
H14A H 0.6568 0.4009 0.5244 0.058 Uiso 1 1 calc R U . . .
H14B H 0.8525 0.3851 0.4722 0.058 Uiso 1 1 calc R U . . .
C15 C 0.5376(4) 0.46688(13) 0.38530(13) 0.0434(6) Uani 1 1 d . . . . .
C16 C 0.7151(5) 0.51850(14) 0.39911(15) 0.0564(7) Uani 1 1 d . . . . .
H16 H 0.8422 0.5061 0.4324 0.068 Uiso 1 1 calc R U . . .
C17 C 0.7037(6) 0.58850(16) 0.36347(18) 0.0706(9) Uani 1 1 d . . . . .
H17 H 0.8248 0.6223 0.3728 0.085 Uiso 1 1 calc R U . . .
C18 C 0.5177(6) 0.60881(16) 0.31484(17) 0.0722(9) Uani 1 1 d . . . . .
H18 H 0.5121 0.6559 0.2912 0.087 Uiso 1 1 calc R U . . .
C19 C 0.3397(5) 0.55862(16) 0.30152(16) 0.0661(8) Uani 1 1 d . . . . .
H19 H 0.2126 0.5718 0.2685 0.079 Uiso 1 1 calc R U . . .
C20 C 0.3475(4) 0.48916(15) 0.33645(15) 0.0548(7) Uani 1 1 d . . . . .
H20 H 0.2241 0.4562 0.3275 0.066 Uiso 1 1 calc R U . . .
N1 N 0.5447(3) 0.39449(11) 0.41482(12) 0.0516(6) Uani 1 1 d . . . . .
H1A H 0.4548 0.3607 0.3931 0.062 Uiso 1 1 calc R U . . .
O1 O 0.7888(3) 0.10131(11) 0.41008(13) 0.0796(7) Uani 1 1 d . . . . .
O2 O 0.4652(3) 0.15478(10) 0.43443(12) 0.0706(6) Uani 1 1 d . . . . .
O3 O 0.9258(3) 0.22906(10) 0.32845(10) 0.0670(6) Uani 1 1 d . . . . .
O4 O 1.1103(3) 0.30384(11) 0.41563(11) 0.0652(5) Uani 1 1 d . . . . .

loop_
_atom_site_aniso_label
_atom_site_aniso_U_11
_atom_site_aniso_U_22
_atom_site_aniso_U_33
_atom_site_aniso_U_23
_atom_site_aniso_U_13
_atom_site_aniso_U_12
C1 0.0619(18) 0.0600(17) 0.0499(16) -0.0004(14) 0.0054(14) 0.0089(14)
C2 0.085(2) 0.0516(17) 0.0595(18) 0.0055(15) -0.0049(17) 0.0121(15)
C3 0.086(2) 0.0560(18) 0.0608(19) 0.0106(15) 0.0031(17) -0.0114(17)
C4 0.073(2) 0.080(2) 0.075(2) 0.0150(18) 0.0220(17) -0.0055(18)
C5 0.0595(17) 0.0585(17) 0.075(2) 0.0115(15) 0.0144(15) 0.0071(14)
C6 0.0481(15) 0.0446(14) 0.0438(15) -0.0044(12) -0.0006(12) -0.0030(12)
C7 0.0464(14) 0.0413(14) 0.0455(15) -0.0063(11) -0.0011(12) -0.0063(12)
C8 0.0436(14) 0.0400(14) 0.0503(15) -0.0004(11) 0.0053(12) 0.0017(11)
C9 0.0365(12) 0.0373(13) 0.0464(14) -0.0031(11) 0.0014(11) -0.0027(10)
C10 0.0391(15) 0.0491(16) 0.0517(16) -0.0027(12) -0.0010(12) 0.0014(13)
C11 0.061(2) 0.063(2) 0.180(4) -0.033(2) 0.010(2) -0.0267(16)
C12 0.0416(14) 0.0451(15) 0.0515(17) 0.0045(12) 0.0033(12) 0.0053(13)
C13 0.108(3) 0.111(3) 0.064(2) 0.0177(19) 0.0377(19) 0.019(2)
C14 0.0514(15) 0.0410(14) 0.0520(16) -0.0058(11) 0.0030(13) 0.0014(12)
C15 0.0466(15) 0.0401(14) 0.0444(15) -0.0042(11) 0.0086(12) -0.0008(12)
C16 0.0578(17) 0.0471(16) 0.0633(18) -0.0003(13) 0.0022(14) -0.0093(13)
C17 0.082(2) 0.0512(18) 0.079(2) -0.0029(16) 0.0105(18) -0.0214(16)
C18 0.108(3) 0.0434(17) 0.066(2) 0.0068(15) 0.0141(19) 0.0009(18)
C19 0.080(2) 0.0570(19) 0.0602(19) 0.0073(15) 0.0020(16) 0.0101(17)
C20 0.0540(16) 0.0500(16) 0.0593(17) -0.0028(13) 0.0004(14) -0.0023(13)
N1 0.0517(13) 0.0390(12) 0.0612(14) 0.0025(10) -0.0081(11) -0.0085(10)
O1 0.0565(12) 0.0510(12) 0.1319(19) -0.0288(12) 0.0128(12) 0.0021(10)
O2 0.0413(11) 0.0495(11) 0.1204(17) -0.0203(11) 0.0054(10) -0.0064(9)
O3 0.0801(13) 0.0726(13) 0.0492(12) 0.0010(10) 0.0117(10) -0.0020(10)
O4 0.0480(11) 0.0695(13) 0.0793(14) 0.0019(10) 0.0119(10) -0.0153(10)

_geom_special_details            
;
 All esds (except the esd in the dihedral angle between two l.s. planes)
 are estimated using the full covariance matrix.  The cell esds are taken
 into account individually in the estimation of esds in distances, angles
 and torsion angles; correlations between esds in cell parameters are only
 used when they are defined by crystal symmetry.  An approximate (isotropic)
 treatment of cell esds is used for estimating esds involving l.s. planes.
;
loop_
_geom_bond_atom_site_label_1
_geom_bond_atom_site_label_2
_geom_bond_distance
_geom_bond_site_symmetry_2
_geom_bond_publ_flag
C1 H1 0.9300 . ?
C1 C2 1.384(4) . ?
C1 C6 1.383(3) . ?
C2 H2 0.9300 . ?
C2 C3 1.364(4) . ?
C3 H3 0.9300 . ?
C3 C4 1.371(4) . ?
C4 H4 0.9300 . ?
C4 C5 1.386(4) . ?
C5 H5 0.9300 . ?
C5 C6 1.386(3) . ?
C6 C7 1.494(3) . ?
C7 D7 0.9800 . ?
C7 C8 1.478(3) . ?
C7 C9 1.540(3) . ?
C8 D8 0.9800 . ?
C8 C9 1.527(3) . ?
C8 C14 1.505(3) . ?
C9 C10 1.502(3) . ?
C9 C12 1.487(3) . ?
C10 O1 1.189(3) . ?
C10 O2 1.314(3) . ?
C11 H11A 0.9600 . ?
C11 H11B 0.9600 . ?
C11 H11C 0.9600 . ?
C11 O2 1.462(3) . ?
C12 O3 1.327(3) . ?
C12 O4 1.202(3) . ?
C13 H13A 0.9600 . ?
C13 H13B 0.9600 . ?
C13 H13C 0.9600 . ?
C13 O3 1.446(3) . ?
C14 H14A 0.9700 . ?
C14 H14B 0.9700 . ?
C14 N1 1.440(3) . ?
C15 C16 1.387(3) . ?
C15 C20 1.398(3) . ?
C15 N1 1.379(3) . ?
C16 H16 0.9300 . ?
C16 C17 1.385(4) . ?
C17 H17 0.9300 . ?
C17 C18 1.369(4) . ?
C18 H18 0.9300 . ?
C18 C19 1.372(4) . ?
C19 H19 0.9300 . ?
C19 C20 1.371(4) . ?
C20 H20 0.9300 . ?
N1 H1A 0.8600 . ?

loop_
_geom_angle_atom_site_label_1
_geom_angle_atom_site_label_2
_geom_angle_atom_site_label_3
_geom_angle
_geom_angle_site_symmetry_1
_geom_angle_site_symmetry_3
_geom_angle_publ_flag
C2 C1 H1 119.2 . . ?
C6 C1 H1 119.2 . . ?
C6 C1 C2 121.6(3) . . ?
C1 C2 H2 120.0 . . ?
C3 C2 C1 120.0(3) . . ?
C3 C2 H2 120.0 . . ?
C2 C3 H3 120.2 . . ?
C2 C3 C4 119.6(3) . . ?
C4 C3 H3 120.2 . . ?
C3 C4 H4 119.7 . . ?
C3 C4 C5 120.6(3) . . ?
C5 C4 H4 119.7 . . ?
C4 C5 H5 119.7 . . ?
C6 C5 C4 120.6(3) . . ?
C6 C5 H5 119.7 . . ?
C1 C6 C5 117.6(2) . . ?
C1 C6 C7 120.0(2) . . ?
C5 C6 C7 122.4(2) . . ?
C6 C7 D7 113.7 . . ?
C6 C7 C9 120.35(19) . . ?
C8 C7 C6 124.5(2) . . ?
C8 C7 D7 113.7 . . ?
C8 C7 C9 60.76(15) . . ?
C9 C7 D7 113.7 . . ?
C7 C8 D8 113.8 . . ?
C7 C8 C9 61.63(15) . . ?
C7 C8 C14 122.2(2) . . ?
C9 C8 D8 113.8 . . ?
C14 C8 D8 113.8 . . ?
C14 C8 C9 121.9(2) . . ?
C8 C9 C7 57.61(14) . . ?
C10 C9 C7 116.21(19) . . ?
C10 C9 C8 121.1(2) . . ?
C12 C9 C7 115.29(19) . . ?
C12 C9 C8 117.63(19) . . ?
C12 C9 C10 115.8(2) . . ?
O1 C10 C9 123.9(2) . . ?
O1 C10 O2 123.3(2) . . ?
O2 C10 C9 112.8(2) . . ?
H11A C11 H11B 109.5 . . ?
H11A C11 H11C 109.5 . . ?
H11B C11 H11C 109.5 . . ?
O2 C11 H11A 109.5 . . ?
O2 C11 H11B 109.4 . . ?
O2 C11 H11C 109.5 . . ?
O3 C12 C9 112.4(2) . . ?
O4 C12 C9 124.2(2) . . ?
O4 C12 O3 123.3(2) . . ?
H13A C13 H13B 109.5 . . ?
H13A C13 H13C 109.5 . . ?
H13B C13 H13C 109.5 . . ?
O3 C13 H13A 109.5 . . ?
O3 C13 H13B 109.5 . . ?
O3 C13 H13C 109.5 . . ?
C8 C14 H14A 109.7 . . ?
C8 C14 H14B 109.7 . . ?
H14A C14 H14B 108.2 . . ?
N1 C14 C8 109.72(19) . . ?
N1 C14 H14A 109.7 . . ?
N1 C14 H14B 109.7 . . ?
C16 C15 C20 117.6(2) . . ?
N1 C15 C16 123.2(2) . . ?
N1 C15 C20 119.1(2) . . ?
C15 C16 H16 119.9 . . ?
C17 C16 C15 120.3(3) . . ?
C17 C16 H16 119.9 . . ?
C16 C17 H17 119.4 . . ?
C18 C17 C16 121.2(3) . . ?
C18 C17 H17 119.4 . . ?
C17 C18 H18 120.5 . . ?
C17 C18 C19 119.0(3) . . ?
C19 C18 H18 120.5 . . ?
C18 C19 H19 119.7 . . ?
C20 C19 C18 120.6(3) . . ?
C20 C19 H19 119.7 . . ?
C15 C20 H20 119.4 . . ?
C19 C20 C15 121.2(3) . . ?
C19 C20 H20 119.4 . . ?
C14 N1 H1A 118.6 . . ?
C15 N1 C14 122.88(19) . . ?
C15 N1 H1A 118.6 . . ?
C10 O2 C11 114.6(2) . . ?
C12 O3 C13 115.8(2) . . ?

loop_
_geom_torsion_atom_site_label_1
_geom_torsion_atom_site_label_2
_geom_torsion_atom_site_label_3
_geom_torsion_atom_site_label_4
_geom_torsion
_geom_torsion_site_symmetry_1
_geom_torsion_site_symmetry_2
_geom_torsion_site_symmetry_3
_geom_torsion_site_symmetry_4
_geom_torsion_publ_flag
C1 C2 C3 C4 1.5(4) . . . . ?
C1 C6 C7 C8 155.0(2) . . . . ?
C1 C6 C7 C9 81.5(3) . . . . ?
C2 C1 C6 C5 -0.3(4) . . . . ?
C2 C1 C6 C7 178.0(2) . . . . ?
C2 C3 C4 C5 -0.9(5) . . . . ?
C3 C4 C5 C6 -0.4(5) . . . . ?
C4 C5 C6 C1 0.9(4) . . . . ?
C4 C5 C6 C7 -177.4(2) . . . . ?
C5 C6 C7 C8 -26.7(4) . . . . ?
C5 C6 C7 C9 -100.2(3) . . . . ?
C6 C1 C2 C3 -0.9(4) . . . . ?
C6 C7 C8 C9 -108.6(2) . . . . ?
C6 C7 C8 C14 139.7(2) . . . . ?
C6 C7 C9 C8 115.1(2) . . . . ?
C6 C7 C9 C10 3.3(3) . . . . ?
C6 C7 C9 C12 -137.0(2) . . . . ?
C7 C8 C9 C10 103.2(2) . . . . ?
C7 C8 C9 C12 -103.8(2) . . . . ?
C7 C8 C14 N1 154.1(2) . . . . ?
C7 C9 C10 O1 -94.6(3) . . . . ?
C7 C9 C10 O2 83.6(3) . . . . ?
C7 C9 C12 O3 164.03(19) . . . . ?
C7 C9 C12 O4 -16.7(3) . . . . ?
C8 C7 C9 C10 -111.7(2) . . . . ?
C8 C7 C9 C12 107.9(2) . . . . ?
C8 C9 C10 O1 -161.0(3) . . . . ?
C8 C9 C10 O2 17.2(3) . . . . ?
C8 C9 C12 O3 -130.9(2) . . . . ?
C8 C9 C12 O4 48.4(3) . . . . ?
C8 C14 N1 C15 -175.6(2) . . . . ?
C9 C7 C8 C14 -111.7(2) . . . . ?
C9 C8 C14 N1 79.7(3) . . . . ?
C9 C10 O2 C11 -178.4(2) . . . . ?
C9 C12 O3 C13 -176.7(2) . . . . ?
C10 C9 C12 O3 23.5(3) . . . . ?
C10 C9 C12 O4 -157.2(2) . . . . ?
C12 C9 C10 O1 45.5(3) . . . . ?
C12 C9 C10 O2 -136.3(2) . . . . ?
C14 C8 C9 C7 112.1(2) . . . . ?
C14 C8 C9 C10 -144.7(2) . . . . ?
C14 C8 C9 C12 8.3(3) . . . . ?
C15 C16 C17 C18 0.8(4) . . . . ?
C16 C15 C20 C19 2.0(4) . . . . ?
C16 C15 N1 C14 20.6(4) . . . . ?
C16 C17 C18 C19 0.1(5) . . . . ?
C17 C18 C19 C20 0.1(4) . . . . ?
C18 C19 C20 C15 -1.2(4) . . . . ?
C20 C15 C16 C17 -1.8(4) . . . . ?
C20 C15 N1 C14 -162.1(2) . . . . ?
N1 C15 C16 C17 175.5(2) . . . . ?
N1 C15 C20 C19 -175.4(2) . . . . ?
O1 C10 O2 C11 -0.2(4) . . . . ?
O4 C12 O3 C13 4.0(3) . . . . ?

_shelx_res_file                  
;
    1_a.res created by SHELXL-2014/7

TITL 1_a.res in P2(1)/c
CELL 0.71073 5.8735 17.6335 17.7157 90 95.82 90
ZERR 4 0.0011 0.0031 0.0032 0 0.006 0
LATT 1
SYMM -X,0.5+Y,0.5-Z
SFAC C H D N O
UNIT 80 76 8 4 16

L.S. 24
PLAN  5
SIZE 0.12 0.1 0.08
TEMP 23
CONF
BOND $H
LIST 4
fmap 2
acta
MORE -1
REM <olex2.extras>
REM <HklSrc "%.\\1_a.hkl">
REM </olex2.extras>

WGHT    0.052400    0.654400
FVAR       1.05806
C1    1    0.992241    0.126452    0.602989    11.00000    0.06188    0.06003 =
         0.04987   -0.00041    0.00536    0.00890
AFIX  43
H1    2    1.116932    0.125703    0.574565    11.00000   -1.20000
AFIX   0
C2    1    0.972079    0.070406    0.656567    11.00000    0.08526    0.05155 =
         0.05945    0.00554   -0.00488    0.01208
AFIX  43
H2    2    1.081341    0.032180    0.663307    11.00000   -1.20000
AFIX   0
C3    1    0.791977    0.071199    0.699511    11.00000    0.08628    0.05603 =
         0.06082    0.01065    0.00308   -0.01139
AFIX  43
H3    2    0.779861    0.034267    0.736366    11.00000   -1.20000
AFIX   0
C4    1    0.628927    0.126800    0.687988    11.00000    0.07318    0.07975 =
         0.07517    0.01504    0.02195   -0.00553
AFIX  43
H4    2    0.504942    0.127059    0.716735    11.00000   -1.20000
AFIX   0
C5    1    0.647359    0.182633    0.633843    11.00000    0.05946    0.05853 =
         0.07541    0.01150    0.01438    0.00710
AFIX  43
H5    2    0.535104    0.219838    0.626398    11.00000   -1.20000
AFIX   0
C6    1    0.831399    0.183544    0.590709    11.00000    0.04811    0.04457 =
         0.04384   -0.00435   -0.00062   -0.00304
C7    1    0.863135    0.244432    0.534109    11.00000    0.04637    0.04134 =
         0.04553   -0.00625   -0.00107   -0.00634
AFIX  13
D7    3    1.005902    0.272989    0.544804    11.00000   -1.20000
AFIX   0
C8    1    0.674898    0.289154    0.494305    11.00000    0.04363    0.03995 =
         0.05033   -0.00044    0.00527    0.00166
AFIX  13
D8    3    0.522381    0.273480    0.506091    11.00000   -1.20000
AFIX   0
C9    1    0.795477    0.230488    0.448986    11.00000    0.03646    0.03731 =
         0.04643   -0.00308    0.00137   -0.00274
C10   1    0.686211    0.155298    0.428262    11.00000    0.03912    0.04914 =
         0.05172   -0.00267   -0.00098    0.00136
C11   1    0.352984    0.082020    0.416753    11.00000    0.06079    0.06288 =
         0.17984   -0.03257    0.00963   -0.02666
AFIX   3
H11A  2    0.394774    0.063760    0.369003    11.00000   -1.50000
H11B  2    0.190024    0.088500    0.413722    11.00000   -1.50000
H11C  2    0.400364    0.046040    0.455893    11.00000   -1.50000
AFIX   0
C12   1    0.961485    0.258701    0.397508    11.00000    0.04162    0.04510 =
         0.05153    0.00453    0.00333    0.00531
C13   1    1.088174    0.250514    0.276107    11.00000    0.10811    0.11073 =
         0.06394    0.01769    0.03765    0.01899
AFIX 137
H13A  2    1.053112    0.224086    0.228985    11.00000   -1.50000
H13B  2    1.240044    0.237502    0.297324    11.00000   -1.50000
H13C  2    1.079136    0.304192    0.267267    11.00000   -1.50000
AFIX   0
C14   1    0.695894    0.372916    0.480381    11.00000    0.05138    0.04097 =
         0.05203   -0.00579    0.00302    0.00135
AFIX  23
H14A  2    0.656840    0.400897    0.524416    11.00000   -1.20000
H14B  2    0.852521    0.385145    0.472194    11.00000   -1.20000
AFIX   0
C15   1    0.537614    0.466879    0.385297    11.00000    0.04655    0.04010 =
         0.04443   -0.00423    0.00860   -0.00078
C16   1    0.715091    0.518500    0.399105    11.00000    0.05783    0.04709 =
         0.06335   -0.00025    0.00221   -0.00929
AFIX  43
H16   2    0.842242    0.506062    0.432426    11.00000   -1.20000
AFIX   0
C17   1    0.703722    0.588498    0.363471    11.00000    0.08234    0.05118 =
         0.07864   -0.00289    0.01048   -0.02137
AFIX  43
H17   2    0.824762    0.622341    0.372760    11.00000   -1.20000
AFIX   0
C18   1    0.517713    0.608808    0.314841    11.00000    0.10807    0.04343 =
         0.06632    0.00676    0.01414    0.00088
AFIX  43
H18   2    0.512079    0.655943    0.291174    11.00000   -1.20000
AFIX   0
C19   1    0.339704    0.558624    0.301516    11.00000    0.07985    0.05702 =
         0.06023    0.00726    0.00196    0.01007
AFIX  43
H19   2    0.212619    0.571836    0.268507    11.00000   -1.20000
AFIX   0
C20   1    0.347546    0.489157    0.336448    11.00000    0.05402    0.04999 =
         0.05926   -0.00276    0.00040   -0.00232
AFIX  43
H20   2    0.224063    0.456237    0.327469    11.00000   -1.20000
AFIX   0
N1    4    0.544660    0.394487    0.414818    11.00000    0.05169    0.03903 =
         0.06118    0.00254   -0.00810   -0.00846
AFIX  43
H1A   2    0.454786    0.360726    0.393127    11.00000   -1.20000
AFIX   0
O1    5    0.788843    0.101315    0.410075    11.00000    0.05645    0.05102 =
         0.13193   -0.02879    0.01279    0.00208
O2    5    0.465218    0.154776    0.434433    11.00000    0.04125    0.04953 =
         0.12041   -0.02030    0.00543   -0.00643
O3    5    0.925816    0.229061    0.328451    11.00000    0.08007    0.07265 =
         0.04920    0.00098    0.01170   -0.00196
O4    5    1.110324    0.303838    0.415634    11.00000    0.04798    0.06945 =
         0.07927    0.00186    0.01192   -0.01526
HKLF 4

REM  1_a.res in P2(1)/c
REM R1 =  0.0567 for    1949 Fo > 4sig(Fo)  and  0.1086 for all    3156 data
REM    227 parameters refined using      0 restraints

END

WGHT      0.0524      0.6559

REM Highest difference peak  0.253,  deepest hole -0.266,  1-sigma level  0.037
Q1    1   0.3643  0.3744  0.4175  11.00000  0.05    0.25
Q2    1   0.5229  0.0386  0.4093  11.00000  0.05    0.21
Q3    1   0.8670  0.2262  0.4862  11.00000  0.05    0.14
Q4    1   0.7202  0.2602  0.4585  11.00000  0.05    0.14
Q5    1   0.7734  0.2157  0.3355  11.00000  0.05    0.13
;
_shelx_res_checksum              62976
_shelx_hkl_file                  
;
  -1   0   0  469.05   14.80
  -1   0   0  476.45   14.60
   1   0   0  506.45   14.90
   1   0   0  531.95   15.30
  -2   0   0  -10.90    3.80
  -2   0   0   -1.30    4.70
  -2   0   0   -3.70    5.10
   2   0   0    6.90    5.10
  -2   0   0    0.80    5.70
  -3   0   0  144.99   14.10
  -3   0   0  143.59   13.90
  -3   0   0  139.19   14.20
  -4   0   0   -0.20    9.70
  -4   0   0   -0.80    8.30
  -4   0   0   -9.00    7.90
  -4   0   0    4.40    8.50
  -5   0   0  156.08   21.30
  -5   0   0  148.39   20.70
  -5   0   0  157.28   20.90
  -5   0   0  182.08   21.70
  -6   0   0  282.07   34.20
  -6   0   0  270.37   28.10
  -6   0   0  270.47   26.40
  -6   0   0  273.77   28.00
  -2  -1   0   45.90    7.80
  -2  -1   0   60.59    8.60
  -2   1   0   62.29    8.60
   2   1   0   45.20    8.10
  -2   1   0   56.49    7.60
  -2   1   0   59.29    8.80
   2   1   0   53.19    8.10
  -2   1   0   47.70    7.40
  -3  -1   0  133.99   13.50
  -3  -1   0  127.39   13.80
  -3  -1   0  111.59   12.80
  -3  -1   0  103.69   15.30
  -3   1   0  136.99   16.50
   3   1   0  149.19   14.10
  -3   1   0  156.18   14.00
  -3   1   0  143.29   12.50
  -3   1   0  125.89   12.80
   3   1   0  145.79   16.60
  -4  -1   0   41.20   11.80
  -4  -1   0   47.30   12.10
  -4  -1   0   59.79   13.20
  -4  -1   0   28.10   11.70
  -4   1   0   41.70   12.50
  -4   1   0   51.49   12.00
  -4   1   0   33.00   11.00
  -4   1   0   45.90   11.30
  -5  -1   0   42.30   13.80
  -5  -1   0   27.60   12.80
  -5  -1   0   18.20   12.40
  -5  -1   0   43.70   15.40
  -5   1   0   11.80   11.40
  -5   1   0   21.60   12.70
  -5   1   0   29.10   12.50
  -5   1   0   20.70   11.30
  -6  -1   0   85.19   19.30
  -6  -1   0   89.99   26.80
  -6  -1   0   86.99   18.70
  -6  -1   0  135.29   21.20
  -6   1   0  128.29   23.90
  -6   1   0   84.89   22.30
  -6   1   0   87.19   18.30
  -2  -2   0 1082.79   32.10
   2  -2   0 1128.29   32.60
  -2  -2   0 1089.59   33.30
  -2   2   0 1095.89   29.00
   2   2   0 1059.79   31.90
  -2   2   0 1103.29   28.90
   2   2   0 1069.79   33.20
  -2   2   0 1020.90   31.50
  -3  -2   0  333.57   20.70
  -3  -2   0  349.96   20.40
  -3  -2   0  319.07   20.60
   3   2   0  335.37   20.30
  -3   2   0  344.47   17.30
   3   2   0  346.37   20.70
  -3   2   0  338.37   19.60
  -3   2   0  339.67   20.20
  -3   2   0  346.77   18.00
  -4  -2   0  287.17   22.10
  -4  -2   0  338.27   22.90
  -4  -2   0  329.17   24.20
  -4  -2   0  324.07   23.60
   4   2   0  292.97   22.20
  -4   2   0  308.27   24.20
  -4   2   0  327.17   24.20
  -4   2   0  309.37   23.60
  -4   2   0  342.67   21.30
  -5  -2   0   13.10   12.90
  -5  -2   0   17.90   13.30
  -5  -2   0   30.20   14.30
  -5  -2   0   14.40   12.20
  -5   2   0   23.20   11.20
  -5   2   0   40.20   11.70
  -5   2   0   18.20   13.40
  -5   2   0   26.90   13.00
  -6  -2   0    7.60   12.20
  -6  -2   0  -15.20   11.50
  -6  -2   0    5.70   14.40
  -6   2   0   -0.40   10.30
  -6   2   0   22.90   12.50
  -6   2   0   -8.20   14.00
   0  -3   0    7.00    3.80
   0  -3   0    0.30    2.80
   0   3   0   -2.20    2.70
   0   3   0    3.70    3.90
   1  -3   0   25.90    6.40
  -1  -3   0    6.10    5.90
  -1  -3   0    9.20    5.90
   1   3   0    7.20    6.10
  -1   3   0   15.70    2.70
  -1   3   0   13.30    5.80
   1   3   0    8.30    5.60
   2  -3   0   -2.70    4.80
  -2  -3   0    1.90    4.60
  -2  -3   0   -3.50    5.00
  -2   3   0    0.50    3.90
   2   3   0    3.60    5.30
   2   3   0   -5.00    5.00
  -2   3   0   -1.30    3.70
  -2   3   0    0.30    5.40
   3  -3   0   20.40    8.30
  -3  -3   0   17.20    8.70
  -3  -3   0    8.20    7.60
  -3   3   0   28.50    7.00
  -3   3   0    7.40    5.40
  -3   3   0   19.30    8.20
   3   3   0   20.00    8.30
   3   3   0   23.80    8.90
  -4  -3   0  225.48   20.00
  -4  -3   0  176.98   19.90
  -4  -3   0  187.98   21.10
  -4   3   0  195.28   19.60
   4   3   0  187.28   19.50
  -4   3   0  181.58   18.60
  -4   3   0  227.58   17.90
  -4   3   0  218.68   18.00
  -5  -3   0   69.09   17.20
  -5  -3   0   55.69   16.40
  -5  -3   0   33.80   14.40
  -5  -3   0   43.60   15.20
  -5   3   0   68.49   17.10
  -5   3   0   74.09   13.60
  -5   3   0   60.79   15.10
   5   3   0   47.90   14.10
  -5   3   0   60.99   13.30
  -6  -3   0   28.80   14.50
  -6  -3   0   41.80   16.10
  -6   3   0   17.00   12.40
  -6   3   0    4.90   19.30
   0  -4   0  472.95   14.90
   0  -4   0  464.95   17.50
   0   4   0  476.95   14.80
   0   4   0  477.05   17.60
  -1  -4   0 9365.06  177.18
  -1   4   0 9088.99  166.48
  -2  -4   0   37.30    8.10
  -2  -4   0   27.20    7.80
   2  -4   0   33.20    8.00
   2   4   0   18.00    6.80
  -2   4   0   15.30    6.90
  -2   4   0   25.40    4.60
  -2   4   0   29.80    4.90
  -3  -4   0   -4.40    6.50
  -3  -4   0   -0.30    7.10
   3  -4   0  -12.60    5.50
  -3   4   0    4.40    5.30
  -3   4   0    4.80    5.10
   3   4   0    2.60    8.40
   3   4   0   17.90    8.60
  -3   4   0    2.80    8.00
  -4  -4   0  280.67   24.30
  -4  -4   0  290.97   24.20
  -4  -4   0  278.57   22.80
   4   4   0  252.77   21.60
   4   4   0  301.67   24.70
  -4   4   0  262.27   18.70
  -4   4   0  305.67   24.10
  -4   4   0  293.07   22.60
  -4   4   0  280.17   18.40
  -5  -4   0   -2.90    9.90
  -5  -4   0   -3.10   10.90
  -5  -4   0   44.30   15.30
  -5   4   0    4.10   11.10
   5   4   0   14.50   11.10
  -5   4   0   18.70    9.20
  -5   4   0    0.50   10.80
  -5   4   0    0.10    8.70
  -6  -4   0   22.70   14.10
  -6  -4   0    2.50   11.40
  -6   4   0    4.80   11.70
   0  -5   0    8.50    6.10
   0  -5   0   -4.30    3.90
   0   5   0    0.90    4.00
   0   5   0   -3.90    5.60
  -1  -5   0    5.80    6.40
   1  -5   0   10.70    6.00
  -1  -5   0    9.30    6.40
  -1   5   0   12.10    2.80
  -1   5   0   22.10    6.20
   1   5   0   17.30    5.70
   1   5   0   13.20    6.60
  -2  -5   0 2006.30   55.69
  -2  -5   0 2117.59   54.99
   2  -5   0 2138.79   55.19
   2   5   0 2055.19   54.69
  -2   5   0 2081.89   55.99
   2   5   0 2114.89   56.59
  -2   5   0 2075.49   43.70
  -2   5   0 2088.89   43.60
   3  -5   0  600.84   34.20
  -3  -5   0  647.24   30.60
   3   5   0  612.14   28.40
  -3   5   0  584.04   28.60
  -3   5   0  609.74   21.50
  -3   5   0  612.44   21.20
   3   5   0  570.54   29.60
  -4  -5   0  321.37   24.80
  -4  -5   0  344.97   25.70
  -4  -5   0  304.87   26.20
   4  -5   0  319.37   24.60
  -4   5   0  337.47   19.50
  -4   5   0  320.87   22.80
   4   5   0  341.37   27.00
   4   5   0  347.97   26.50
  -4   5   0  410.16   27.60
  -5  -5   0  269.87   26.80
  -5  -5   0  243.18   26.20
  -5  -5   0  258.47   26.40
  -5   5   0  279.87   24.80
  -5   5   0  281.47   25.10
   5   5   0  248.78   24.10
  -5   5   0  279.57   20.70
  -6  -5   0  -14.30   10.80
  -6  -5   0   -3.30   10.90
  -6   5   0   20.60   13.50
   0  -6   0 6361.46  122.39
   0  -6   0 6221.68  127.99
   0   6   0 6284.17  121.99
   0   6   0 6279.97  128.39
  -1  -6   0 3700.73   80.09
  -1  -6   0 3700.43   81.69
   1  -6   0 3498.95   68.39
   1  -6   0 3538.25   80.49
  -1   6   0 3524.45   68.29
   1   6   0 3591.44   79.49
  -1   6   0 3507.45   80.69
   1   6   0 3451.95   80.29
   2  -6   0   -2.20    2.60
   2  -6   0    4.90    6.60
  -2  -6   0    5.90    7.10
  -2  -6   0   -2.20    6.60
  -2   6   0    2.90    6.90
   2   6   0   -0.80    6.30
  -2   6   0    1.30    2.50
   2   6   0    1.20    6.50
  -3  -6   0   29.40   11.10
   3  -6   0   24.00    9.40
  -3  -6   0   52.69   13.10
  -3   6   0   20.80    9.80
   3   6   0   19.40   10.50
  -3   6   0   32.60    5.90
   3   6   0   43.30   11.10
  -3   6   0   29.80    5.90
   4  -6   0   59.99   14.70
  -4  -6   0   54.39   14.30
  -4  -6   0   73.89   16.40
  -4  -6   0   77.89   15.50
   4   6   0   52.89   14.40
  -4   6   0   70.69   10.20
  -4   6   0   66.49   10.40
  -4   6   0   64.59   14.60
   4   6   0   91.99   17.30
  -5  -6   0  109.89   20.60
  -5  -6   0  120.39   20.40
  -5  -6   0  109.59   19.90
   5   6   0  133.89   21.00
  -5   6   0  151.38   22.80
  -5   6   0  111.79   19.70
  -6  -6   0   -6.40   10.00
  -6  -6   0   12.00   12.20
  -6   6   0    5.10   10.50
   6   6   0   25.10   14.60
   0  -7   0   -1.10    3.60
   0  -7   0    3.90    5.60
   0   7   0   -1.90    4.20
   0   7   0    7.30    6.10
  -1  -7   0  946.91   31.70
   1  -7   0  914.41   22.70
   1  -7   0  915.51   32.40
  -1  -7   0  954.30   33.20
   1   7   0  937.61   36.90
  -1   7   0  919.41   33.50
  -1   7   0  945.31   22.80
   1   7   0  895.11   31.00
  -2  -7   0  804.22   32.40
   2  -7   0  782.52   18.90
   2  -7   0  894.41   38.80
  -2  -7   0  844.52   33.60
  -2   7   0  804.12   32.50
   2   7   0  840.62   33.00
   2   7   0  768.82   32.20
  -3  -7   0   97.09   15.50
   3  -7   0   93.19   15.40
  -3  -7   0   79.99   15.00
  -3   7   0   89.19    7.90
  -3   7   0  123.49   16.60
   3   7   0  102.89   15.10
  -3   7   0   99.99    8.50
   3   7   0   99.29   16.10
  -4  -7   0   17.90   13.30
  -4  -7   0   20.50   13.50
  -4  -7   0   30.10   13.00
   4  -7   0   44.30   15.20
  -4   7   0   26.90    7.30
   4   7   0   17.20   13.10
  -4   7   0   24.50    7.80
  -4   7   0   27.40   12.80
   4   7   0   42.30   13.30
  -5  -7   0  107.89   18.80
  -5  -7   0  153.78   23.50
  -5  -7   0  116.09   25.20
  -5   7   0   54.19   27.20
   5   7   0  158.58   22.70
  -5   7   0  137.39   26.80
  -6  -7   0    1.70   13.00
  -6   7   0   -0.10   11.80
   6   7   0    2.40   13.60
   0  -8   0 1916.21   53.29
   0  -8   0 1844.42   45.60
   0   8   0 1726.43   51.29
   0   8   0 1838.52   45.40
   1  -8   0   -0.20    2.80
   1  -8   0    9.70    6.50
  -1  -8   0   10.80    7.30
  -1  -8   0    7.70    6.90
  -1   8   0    7.20    3.70
   1   8   0   -0.70    6.20
  -1   8   0   -3.10    6.20
   1   8   0    6.40    7.00
   2  -8   0  384.76   11.00
   2  -8   0  329.27   21.70
  -2  -8   0  441.86   24.50
  -2  -8   0  379.36   23.30
   2   8   0  396.16   23.60
  -2   8   0  441.76   24.70
  -2   8   0  380.16   10.80
   2   8   0  435.36   24.50
  -3  -8   0   -1.70    9.10
  -3  -8   0    4.20    9.60
   3  -8   0    8.10    9.40
  -3   8   0   13.60   10.30
   3   8   0    5.20   10.50
  -3   8   0   -0.10    3.50
  -3   8   0    4.40    3.60
   3   8   0    5.30    9.70
   4  -8   0  161.68   21.70
  -4  -8   0  147.39   21.90
   4   8   0  146.49   20.70
  -4   8   0  103.99   19.60
  -4   8   0  126.89   15.10
  -4   8   0  117.99   11.20
   5  -8   0   18.30   14.60
  -5  -8   0    8.80   12.90
  -5  -8   0    9.40   12.70
   5   8   0   -8.80   10.10
  -5   8   0    2.80   11.90
  -6  -8   0  -10.40   11.10
   6   8   0   21.90   14.20
  -6   8   0   12.10   13.10
   0  -9   0   -2.30    5.70
   0  -9   0   -3.00    4.30
   0   9   0    4.20    5.50
   0   9   0   -0.10    7.00
  -1  -9   0   30.90    8.70
   1  -9   0   27.10    8.90
   1  -9   0   22.90    4.80
  -1  -9   0   23.10    8.50
   1   9   0   24.10    9.20
  -1   9   0   36.60   10.60
  -1   9   0   16.90    4.70
   1   9   0   26.70    8.80
  -2  -9   0   20.90    9.90
  -2  -9   0   42.60   11.20
   2  -9   0   31.00    3.90
   2  -9   0   47.30   11.30
  -2   9   0   21.50    3.10
   2   9   0   32.50   11.00
  -2   9   0    1.10    9.00
   2   9   0   56.99   12.00
  -3  -9   0  184.58   21.60
  -3  -9   0  201.48   21.20
   3  -9   0  215.58   21.20
  -3   9   0  191.08    7.50
   3   9   0  206.08   22.60
  -3   9   0  179.88    7.40
   3   9   0  225.88   22.00
  -3   9   0  209.08   22.00
  -4  -9   0  141.29   22.50
  -4  -9   0  124.89   21.40
   4  -9   0  166.28   22.30
  -4  -9   0  124.39   21.50
   4   9   0  112.59   20.30
   4   9   0  137.99   21.70
  -4   9   0  127.89   20.00
  -5  -9   0   -2.40    9.90
   5  -9   0   -4.60   12.90
  -5  -9   0    0.40   12.00
  -5   9   0    9.30   12.80
   5   9   0   -0.70   11.00
  -6  -9   0    9.10   27.40
   6   9   0   11.50   15.90
  -6   9   0  -10.20   13.80
   0 -10   0   94.49   14.40
   0 -10   0   92.89   10.60
   0  10   0  103.19   14.90
   0  10   0  130.29   11.90
   1 -10   0  122.79    9.10
  -1 -10   0  121.49   16.60
   1 -10   0  119.89   14.50
  -1 -10   0  163.98   17.40
  -1  10   0  115.49   16.80
  -1  10   0  143.19   10.10
   1  10   0  169.58   16.20
   1  10   0  135.39   17.30
   2 -10   0  493.85   13.10
  -2 -10   0  543.45   29.30
  -2 -10   0  493.65   28.90
   2 -10   0  530.55   29.00
   2  10   0  536.15   30.00
  -2  10   0  485.85   13.00
   2  10   0  507.25   28.90
  -2  10   0  451.85   28.60
  -3 -10   0    4.90   10.40
   3 -10   0  -12.00    8.10
  -3 -10   0   -5.60   10.50
   3  10   0   -7.30   10.80
   3  10   0   12.80   10.50
  -3  10   0    1.60   11.40
  -4 -10   0    7.30   11.30
   4 -10   0   29.00   13.00
  -4 -10   0    2.30   11.50
  -4 -10   0   23.70   14.70
  -4  10   0   21.30   14.50
   4  10   0   13.60   12.00
   4  10   0   14.70   13.00
   5 -10   0  -15.80   13.50
  -5 -10   0    6.50   10.50
  -5 -10   0    0.60   13.60
  -5  10   0  -11.70   11.30
   5  10   0    8.80   12.50
  -6 -10   0    9.10   16.80
  -6  10   0    8.50   14.60
   0 -11   0    3.20    5.90
   0 -11   0   -8.50    7.50
   0  11   0   -4.90    6.10
   0  11   0   -7.10    8.00
   1 -11   0  105.89    9.40
   1 -11   0   82.79   14.30
  -1 -11   0   93.79   13.50
  -1 -11   0   73.49   14.80
   1  11   0   84.09   15.60
  -1  11   0   78.79   15.20
  -1  11   0   86.89    9.40
   1  11   0   56.29   11.80
  -2 -11   0  491.45   29.00
   2 -11   0  421.86   27.90
  -2 -11   0  497.45   30.60
   2 -11   0  485.25   13.10
  -2  11   0  481.35   30.50
   2  11   0  451.15   28.80
   2  11   0  473.85   29.90
  -2  11   0  430.76   12.70
  -3 -11   0    3.60   12.20
   3 -11   0  -10.70   10.10
  -3 -11   0   22.40   12.20
   3  11   0    8.20   11.90
   3  11   0    8.60   11.60
  -3  11   0  -18.10    9.60
  -4 -11   0  181.88   24.30
  -4 -11   0  156.28   24.00
   4 -11   0  198.98   25.50
  -4 -11   0  183.08   26.20
  -4  11   0  210.18   24.90
   4  11   0  214.38   25.50
   4  11   0  191.38   25.40
  -5 -11   0   61.29   19.20
   5  11   0   63.89   20.50
  -5  11   0   79.79   19.90
   0 -12   0  166.58   19.50
   0 -12   0  186.58   15.70
   0  12   0  172.28   20.90
   0  12   0  159.08   15.00
  -1 -12   0   86.39   14.60
  -1 -12   0   77.69   14.50
   1 -12   0   69.89    9.10
   1 -12   0  102.89   16.70
   1  12   0   75.39   16.30
   1  12   0  101.89   15.00
  -1  12   0   97.39   10.50
  -1  12   0   80.69   17.00
  -2 -12   0   62.09   14.90
   2 -12   0   48.50    5.50
   2 -12   0   22.60   12.70
  -2 -12   0   38.00   14.80
   2  12   0   34.60   13.50
   2  12   0   35.00   14.30
  -2  12   0   45.50   14.60
  -2  12   0   46.10    5.40
  -3 -12   0   27.10   13.20
   3 -12   0    1.10   10.80
   3  12   0  -11.10   10.00
  -3  12   0    2.10   12.20
  -4 -12   0    8.20   13.30
   4 -12   0   -9.60   12.50
  -4 -12   0   11.90   11.40
  -4  12   0    2.40   11.50
   4  12   0  -13.50   10.20
   4  12   0    7.90   10.60
  -5 -12   0    6.50   15.20
   5  12   0   14.80   16.60
  -5  12   0  -23.10   13.10
   0 -13   0   -4.90    9.30
   0 -13   0   11.20    8.00
   0  13   0    5.40   11.90
   0  13   0   -5.30    7.00
  -1 -13   0  166.68   19.10
   1 -13   0  131.29   12.00
   1 -13   0  158.88   20.90
  -1 -13   0  154.98   17.60
   1  13   0  152.78   22.20
  -1  13   0  151.38   12.60
   1  13   0  104.79   16.50
  -1  13   0  133.59   21.30
  -2 -13   0  568.44   33.80
   2 -13   0  479.75   31.60
  -2 -13   0  574.64   34.50
   2 -13   0  520.15   16.60
  -2  13   0  484.25   16.20
  -2  13   0  555.34   36.20
   2  13   0  503.45   32.20
   2  13   0  572.44   35.10
  -3 -13   0   42.00   14.20
  -3 -13   0    9.00   12.30
   3 -13   0   59.69   16.40
   3  13   0   33.80   14.60
  -3  13   0   20.30   14.40
   3  13   0   19.70   13.00
  -4 -13   0  345.67   34.80
   4  13   0  278.07   30.20
   4  13   0  336.87   31.60
  -4  13   0  373.76   34.30
   5  13   0   23.30   14.90
  -5  13   0    1.80   11.20
   0 -14   0  128.29   20.70
   0 -14   0  121.39   16.60
   0  14   0  136.29   16.00
   0  14   0  133.39   21.90
   1 -14   0    9.20    6.40
   1 -14   0   -9.40    9.40
  -1 -14   0  -11.80    7.70
  -1  14   0   -5.60    6.10
   1  14   0    3.10   10.30
   1  14   0   14.70   10.50
  -1  14   0   10.70   13.90
  -2 -14   0   85.29   17.20
  -2 -14   0   80.29   17.50
   2 -14   0   81.69   17.10
   2  14   0   78.49   16.80
  -2  14   0   82.49   20.00
   2  14   0   50.49   15.80
  -3 -14   0  301.87   28.40
   3 -14   0  324.17   29.00
  -3 -14   0  254.27   26.80
   3  14   0  290.67   29.00
   3  14   0  307.57   29.50
  -3  14   0  296.37   29.70
  -4 -14   0   16.90   15.30
   4  14   0   -5.60   12.00
   4  14   0    2.40   13.80
  -4  14   0   16.70   17.50
  -5 -14   0    5.40   17.40
  -5  14   0    0.60   14.30
   5  14   0   15.50   17.70
   0 -15   0  -17.20    6.40
   0 -15   0   -4.80   10.60
   0  15   0    8.30    8.80
   0  15   0    5.30   13.00
  -1 -15   0  356.86   25.00
  -1 -15   0  356.06   29.00
   1 -15   0  325.17   28.00
   1  15   0  342.77   31.20
   1  15   0  328.17   26.30
  -1  15   0  335.97   31.60
  -1  15   0  306.37   18.80
   2 -15   0   57.49   16.70
  -2 -15   0   72.39   19.40
  -2 -15   0   58.49   17.30
  -2  15   0   89.49   19.70
   2  15   0  118.59   21.10
   2  15   0   87.19   21.40
   3  15   0    7.90   13.60
   3  15   0    9.20   13.90
  -3  15   0   15.00   15.70
  -4 -15   0   -3.70   14.30
   4  15   0   14.90   14.20
  -4  15   0   17.80   14.40
   4  15   0   19.80   13.70
   0 -16   0   36.30   12.80
   0  16   0   18.20   15.00
   0  16   0   24.80    9.90
  -1 -16   0  384.96   27.60
  -1 -16   0  325.57   29.50
   1 -16   0  401.46   31.50
   1  16   0  386.16   27.40
  -1  16   0  497.35   38.00
   1  16   0  369.96   32.80
  -2 -16   0    5.00   10.60
  -2  16   0    7.80   14.60
   2  16   0   -4.70   10.80
   2  16   0  -12.50   10.20
  -3 -16   0   27.30   16.70
   3  16   0   14.60   13.90
   3  16   0   47.00   15.80
  -3  16   0   23.20   18.10
  -4 -16   0   85.29   22.70
  -4  16   0   75.69   20.00
   4  16   0   78.09   21.20
   4  16   0   66.99   20.10
   0  17   0   12.90   16.50
  -1 -17   0   47.80   13.70
   1  17   0   66.29   19.50
  -1  17   0   29.80   16.70
   1  17   0   25.70   13.70
  -2 -17   0   17.00   13.60
   2  17   0   11.30   14.00
   2  17   0   14.00   12.50
  -2  17   0   -4.70   11.70
  -3 -17   0  -18.60   13.20
   3  17   0   17.80   13.40
  -3  17   0    4.10   14.90
   3  17   0   32.40   15.60
  -4  17   0   -8.90   18.00
   0  18   0  -16.70   12.50
   1  18   0   12.20   15.90
   1  18   0   86.39   15.80
  -1  18   0   41.90   19.50
  -2 -18   0   12.00   14.70
  -2  18   0    2.60   15.30
   2  18   0   -0.70   13.60
   2  18   0  -13.40   10.90
  -3 -18   0  -13.40   15.30
   3  18   0   18.00   14.70
   3  18   0   11.30   12.40
  -3  18   0   26.70   17.10
   0  19   0   -7.30   14.20
   1  19   0   40.50   18.30
  -1  19   0   14.60   17.20
  -2 -19   0   35.30   17.00
  -2  19   0   21.90   19.00
   2  19   0   13.30   11.70
   0  20   0    9.60   16.30
   1  20   0    8.10   16.70
  -1  20   0   36.80   21.60
   2  20   0   -8.60   14.90
  -2  20   0   39.10   18.90
  -6   0   1   46.70   15.40
  -6   0   1   10.30   12.20
  -6   0   1   16.80   12.70
  -6   0   1   18.40   12.60
  -5   0   1    7.70   11.00
  -5   0   1    6.90   11.70
  -5   0   1    5.30   11.80
  -5   0   1   19.00   10.90
  -4   0   1   -5.00    7.90
  -4   0   1   -6.80    8.60
  -4   0   1    4.80    8.40
  -4   0   1    8.80    9.90
  -3   0   1   -1.30    6.60
  -3   0   1   -5.20    6.20
  -3   0   1    8.60    6.90
  -3   0   1    3.60    6.30
  -2   0   1   -1.90    4.90
  -2   0   1    1.20    4.90
   2   0  -1   -1.30    5.50
  -2   0   1    3.80    5.80
  -2   0   1   -3.60    5.40
   1   0  -1   -3.30    3.90
   1   0  -1   -6.60    3.20
  -1   0   1    1.50    3.40
  -1   0   1   -6.90    3.60
  -1   0  -1    0.80    3.60
  -1   0  -1   -0.20    2.80
   1   0   1   -6.90    2.60
  -1   0  -1   -1.50    2.90
   1   0   1   -5.70    2.70
  -2   0  -1    5.60    5.40
   2   0   1    6.40    4.90
  -2   0  -1    0.60    5.20
  -2   0  -1    3.50    5.00
   3   0   1   -3.50    7.10
  -3   0  -1  -11.00    5.50
  -3   0  -1   -1.20    5.90
  -3   0  -1   -1.80    5.90
  -4   0  -1    8.40    9.10
  -4   0  -1   21.60   10.60
  -4   0  -1   -5.40    7.70
  -4   0  -1    5.90    8.80
  -5   0  -1    8.30   12.40
  -5   0  -1   16.80   12.60
  -5   0  -1   -8.10   10.10
  -5   0  -1   -3.90    9.70
  -6   0  -1    6.80   10.90
  -6   0  -1   11.30   24.40
  -6   0  -1   23.80   15.50
  -6  -1   1   58.89   16.70
  -6  -1   1   67.89   19.90
  -6  -1   1   75.69   18.70
  -6  -1   1   35.80   14.40
  -6   1   1   49.00   17.20
  -6   1   1   63.19   17.10
  -6   1   1   57.99   18.90
  -6   1   1   32.40   13.80
  -5  -1   1   50.69   15.70
  -5  -1   1   38.70   15.70
  -5  -1   1   79.39   16.50
  -5  -1   1   70.19   17.30
  -5   1   1   23.80   13.90
  -5   1   1   36.90   12.20
  -5   1   1   72.69   17.30
  -5   1   1   29.80   13.20
  -4  -1   1  101.49   15.60
  -4  -1   1  102.99   15.70
  -4  -1   1   92.89   15.30
  -4  -1   1  108.19   15.70
  -4   1   1  100.79   16.60
  -4   1   1   99.39   15.60
  -4   1   1  107.29   15.30
  -4   1   1   97.29   13.90
  -3  -1   1  123.49   13.10
  -3  -1   1   82.09   11.90
  -3  -1   1   90.39   12.90
  -3   1   1  104.89   13.70
  -3   1   1  120.09   15.70
  -3   1   1  123.99   12.00
   3   1  -1  105.49   13.30
  -3   1   1  107.29   13.00
  -2  -1   1  365.96   17.60
  -2  -1   1  394.76   17.90
  -2  -1   1  372.76   17.70
  -2   1   1  345.27   17.30
  -2   1   1  365.76   16.00
  -2   1   1  349.17   15.70
   2   1  -1  362.66   17.60
  -2   1   1  345.77   17.40
  -1  -1   1  403.16   14.70
  -1  -1   1  423.26   14.90
   1  -1  -1  430.96   13.50
   1  -1  -1  412.06   14.90
  -1  -1   1  404.36   14.80
   1   1  -1  411.46   15.00
  -1   1   1  420.66   13.30
  -1   1   1  414.56   14.90
   1   1  -1  423.26   14.60
  -1  -1  -1 5580.34  103.19
   1  -1   1 5503.95  103.09
  -1  -1  -1 5510.75  105.99
   1  -1   1 5408.96  102.09
  -1   1  -1 5506.75  103.09
   1   1   1 5403.46  105.69
   1   1   1 5421.06  102.99
  -1   1  -1 5422.56  102.29
  -2  -1  -1  107.59    9.50
   2  -1   1   95.29    9.10
  -2  -1  -1   99.99   10.30
   2   1   1  119.09   10.20
  -2   1  -1  114.29   10.20
  -2   1  -1  100.09    9.80
  -2   1  -1   94.59    8.50
   2   1   1   99.49   10.10
  -3  -1  -1   15.10    7.20
  -3  -1  -1    4.40    7.30
  -3  -1  -1   25.10    8.00
   3  -1   1    8.50    6.50
  -3   1  -1   29.20    7.40
  -3   1  -1   16.80    7.80
  -3   1  -1    6.90    6.90
   3   1   1    7.70    6.30
   3   1   1   13.60    7.30
  -3   1  -1   17.70    6.70
  -4  -1  -1   68.99   14.50
  -4  -1  -1   70.69   13.10
  -4  -1  -1   87.99   15.10
  -4  -1  -1   70.99   12.90
  -4   1  -1   74.79   13.60
   4   1   1   71.59   14.50
  -4   1  -1   80.49   13.30
  -4   1  -1   59.69   13.30
  -4   1  -1   75.89   13.20
  -5  -1  -1  598.24   34.50
  -5  -1  -1  659.33   34.60
  -5  -1  -1  605.04   34.10
  -5  -1  -1  674.43   38.30
  -5   1  -1  627.84   33.30
  -5   1  -1  563.24   32.90
  -5   1  -1  557.64   32.70
  -5   1  -1  604.64   33.80
  -6  -1  -1  -28.20   21.10
  -6  -1  -1   10.00   12.10
  -6  -1  -1   -2.00   11.10
  -6   1  -1   12.50   14.10
  -6  -2   1  113.79   24.00
  -6  -2   1   87.09   20.60
  -6  -2   1  108.39   20.90
  -6  -2   1   99.59   20.00
  -6   2   1   62.29   17.70
  -6   2   1  122.19   22.80
  -6   2   1  119.89   20.50
  -5  -2   1    0.30   11.40
  -5  -2   1    5.20   10.90
  -5  -2   1   -2.60   11.20
  -5  -2   1   -8.30   10.50
  -5   2   1    9.20   11.10
  -5   2   1    3.60   11.70
  -5   2   1   -1.70   11.30
  -4  -2   1   30.00   11.20
  -4  -2   1    2.00    9.30
  -4  -2   1   17.20   10.60
  -4  -2   1   20.00   10.40
  -4   2   1   -2.20    8.10
  -4   2   1   10.10    8.60
   4   2  -1   11.10   10.10
  -4   2   1   22.30   11.70
  -4   2   1   10.50   10.60
  -3  -2   1  201.08   20.00
  -3  -2   1  173.98   15.40
  -3  -2   1  201.98   15.50
  -3   2   1  177.08   13.20
  -3   2   1  187.68   14.20
  -3   2   1  178.88   16.60
   3   2  -1  173.38   15.70
  -3   2   1  172.28   16.40
   2  -2  -1 5343.07  106.69
  -2  -2   1 5295.17  111.49
  -2  -2   1 5431.46  112.19
   2  -2  -1 5428.16  111.59
  -2  -2   1 5324.27  111.09
  -2   2   1 5311.27  110.99
   2   2  -1 5398.76  112.09
  -2   2   1 5296.07  106.49
  -2   2   1 5315.57  106.69
   2   2  -1 5364.26  111.19
  -1  -2   1 6143.48  118.09
  -1  -2   1 5974.50  117.99
   1  -2  -1 6060.29  113.69
  -1   2   1 6120.19  117.99
  -1   2   1 6099.29  113.69
   0  -2  -1  268.47    9.10
   0  -2   1  266.27    9.50
   0  -2   1  268.77    8.00
  -1  -2  -1    3.20    4.90
  -1  -2  -1    1.80    4.10
   1  -2   1    5.00    4.40
   1  -2   1    7.60    2.50
   1   2   1   -3.90    4.70
   1   2   1    1.30    3.90
  -1   2  -1   -0.60    2.50
  -1   2  -1   -7.90    3.60
  -2  -2  -1  721.33   26.40
   2  -2   1  769.82   22.20
  -2  -2  -1  691.33   23.70
   2  -2   1  744.03   24.60
  -2   2  -1  712.43   21.90
   2   2   1  710.53   26.10
  -2   2  -1  729.83   24.40
   2   2   1  752.52   24.70
  -2   2  -1  748.83   22.00
  -3  -2  -1  475.25   22.40
  -3  -2  -1  440.36   27.60
   3   2   1  494.65   24.50
   3   2   1  510.55   23.60
  -3   2  -1  494.45   21.10
  -3   2  -1  408.46   21.80
  -3   2  -1  502.25   27.80
  -3   2  -1  473.35   21.00
  -4  -2  -1  161.48   19.50
  -4  -2  -1  182.18   19.20
  -4  -2  -1  166.38   18.60
  -4  -2  -1  141.49   16.80
   4   2   1  149.29   18.60
  -4   2  -1  149.69   16.50
  -4   2  -1  125.59   16.10
   4   2   1  129.69   17.00
  -4   2  -1  149.19   18.00
  -5  -2  -1  207.28   22.20
  -5  -2  -1  234.38   23.90
  -5  -2  -1  194.98   23.20
  -5  -2  -1  252.07   23.30
  -5   2  -1  238.58   23.50
  -5   2  -1  247.58   22.50
  -5   2  -1  237.98   20.90
  -5   2  -1  241.98   24.10
  -6  -2  -1   75.29   30.20
  -6  -2  -1  102.89   21.10
  -6  -2  -1   71.69   20.70
  -6   2  -1   89.89   21.30
  -6   2  -1   52.49   14.30
  -6  -3   1   18.50   14.00
  -6  -3   1   -4.10   11.30
  -6  -3   1   14.60   13.30
  -6   3   1   13.90   11.90
  -6   3   1    0.20   10.70
  -6   3   1    4.80   12.80
  -5  -3   1  213.68   24.10
  -5  -3   1  219.98   26.40
  -5  -3   1  191.18   23.10
  -5  -3   1  190.48   21.70
  -5   3   1  176.38   19.30
  -5   3   1  204.98   24.80
   5   3  -1  179.88   23.70
  -5   3   1  188.78   20.00
  -5   3   1  174.18   23.50
  -4  -3   1  186.78   20.00
  -4  -3   1  159.08   20.20
  -4  -3   1  171.18   19.80
  -4   3   1  158.48   19.20
   4   3  -1  141.49   18.70
  -4   3   1  182.28   17.10
  -4   3   1  170.18   19.60
  -4   3   1  204.78   20.10
  -3  -3   1  187.28   16.60
   3  -3  -1  219.58   17.30
  -3  -3   1  197.08   16.80
  -3  -3   1  215.78   17.70
  -3   3   1  207.18   17.00
  -3   3   1  212.88   17.20
  -3   3   1  209.38   14.20
   3   3  -1  194.68   16.70
  -3   3   1  199.38   13.80
   2  -3  -1 1345.97   39.10
  -2  -3   1 1364.46   39.40
  -2  -3   1 1356.76   40.30
   2  -3  -1 1356.26   33.90
  -2  -3   1 1346.07   39.60
  -2   3   1 1376.56   39.30
   2   3  -1 1336.77   39.10
  -2   3   1 1325.87   33.80
   2   3  -1 1331.17   39.30
   1  -3  -1 1742.23   36.80
  -1  -3   1 1737.03   42.60
  -1  -3   1 1726.53   42.10
   1  -3  -1 1823.62   42.80
  -1   3   1 1740.03   42.50
  -1   3   1 1788.82   37.30
   1   3  -1 1717.13   42.20
   1   3  -1 1780.62   42.80
   0  -3   1 5870.71  107.49
   0  -3   1 5732.63  107.19
   0   3  -1 5736.53  107.29
  -1  -3  -1  237.98   12.70
  -1  -3  -1  244.88   12.90
   1  -3   1  212.38   11.50
  -1   3  -1  229.18    5.80
   1   3   1  224.88   11.90
  -1   3  -1  218.08   11.80
  -1   3  -1  215.98    5.70
   1   3   1  243.18   13.60
  -2  -3  -1 2151.68   56.39
   2  -3   1 2249.87   53.59
  -2  -3  -1 2198.28   53.19
   2   3   1 2209.88   53.29
  -2   3  -1 2223.18   47.90
   2   3   1 2221.78   56.19
  -2   3  -1 2213.68   47.60
  -2   3  -1 2247.88   53.39
   3  -3   1    1.30    6.50
  -3  -3  -1   10.10    7.80
  -3  -3  -1   11.30    7.80
   3   3   1    8.30    7.70
  -3   3  -1    6.50    6.70
  -3   3  -1    6.50    5.70
  -3   3  -1    7.10    5.30
   3   3   1    2.50    8.40
  -4  -3  -1   41.30   12.20
  -4  -3  -1   46.00   13.00
  -4   3  -1   51.99   13.30
  -4   3  -1   65.49   13.50
   4   3   1   43.30   13.40
   4   3   1   43.50   11.80
  -4   3  -1   41.90   10.20
  -4   3  -1   36.30   10.30
  -5  -3  -1   11.80   11.60
  -5  -3  -1    2.40   10.80
  -5  -3  -1    5.80   10.50
  -5  -3  -1    2.00   11.00
  -5   3  -1    6.30    9.10
  -5   3  -1   21.20   10.40
  -5   3  -1   -5.80   10.20
  -5   3  -1   26.10   12.50
  -6  -3  -1   82.19   17.60
  -6  -3  -1  100.29   19.90
  -6   3  -1   87.29   17.70
  -6  -4   1   -6.30   11.60
  -6  -4   1   19.00   13.20
  -6  -4   1    2.90   10.80
  -6   4   1   13.70   12.50
  -6   4   1    7.30   11.50
  -5  -4   1  166.28   22.90
  -5  -4   1  208.08   24.30
  -5  -4   1  131.19   20.90
  -5   4   1  181.48   23.90
  -5   4   1  154.18   22.00
  -5   4   1  192.78   18.70
  -5   4   1  169.18   17.90
   5   4  -1  154.38   22.20
  -4  -4   1  346.57   26.50
  -4  -4   1  306.27   25.80
  -4  -4   1  373.76   26.70
  -4   4   1  309.67   19.90
   4   4  -1  377.46   26.20
  -4   4   1  362.86   21.40
  -4   4   1  376.36   25.80
  -4   4   1  327.07   24.70
  -3  -4   1 1372.46   46.50
  -3  -4   1 1277.67   44.60
   3   4  -1 1308.27   44.10
  -3   4   1 1355.66   37.80
  -3   4   1 1357.96   44.40
  -3   4   1 1415.86   38.20
   3   4  -1 1307.47   45.00
  -2  -4   1  312.37   18.10
   2  -4  -1  308.07   17.80
  -2  -4   1  340.17   18.50
   2  -4  -1  307.47   13.00
   2   4  -1  314.97   17.80
  -2   4   1  335.27   13.40
  -2   4   1  346.17   18.50
  -1  -4   1   58.79    9.20
  -1  -4   1   88.89    9.40
   1  -4  -1   73.89    9.50
   1  -4  -1   91.49    6.30
  -1   4   1   80.39    6.60
   1   4  -1   93.99   10.30
   1   4  -1   69.79    9.80
  -1   4   1   92.29   10.90
   0  -4   1  417.16   13.30
   0  -4  -1  412.96   16.60
   0  -4   1  395.66   16.30
   0  -4  -1  443.76   15.20
   0   4  -1  411.96   13.30
   0   4   1  399.76   16.40
   0   4   1  404.76   14.90
   0   4  -1  417.66   16.80
  -1  -4  -1 1928.11   47.70
   1  -4   1 1977.20   46.50
  -1  -4  -1 1921.11   46.30
  -1   4  -1 1854.51   45.80
   1   4   1 2006.90   48.00
   1   4   1 1936.71   46.30
  -2  -4  -1 1975.00   50.49
  -2  -4  -1 2019.80   53.99
   2  -4   1 2041.10   51.09
  -2   4  -1 2009.70   50.89
  -2   4  -1 2002.50   42.20
   2   4   1 1978.00   50.59
   2   4   1 1902.91   59.79
  -2   4  -1 2026.10   42.20
  -3  -4  -1  128.09   15.00
  -3  -4  -1  159.78   14.90
   3  -4   1  155.78   15.50
  -3   4  -1  136.79   10.90
   3   4   1  141.29   14.40
  -3   4  -1  132.09   10.50
   3   4   1  124.79   16.00
  -3   4  -1  135.49   14.70
  -4  -4  -1  205.98   19.20
  -4  -4  -1  188.78   21.10
   4   4   1  158.68   20.90
  -4   4  -1  179.78   16.30
  -4   4  -1  162.48   17.50
   4   4   1  179.08   20.20
  -4   4  -1  212.18   16.80
  -4   4  -1  230.58   20.00
  -5  -4  -1   60.89   14.50
  -5  -4  -1   76.29   17.00
  -5  -4  -1   64.09   16.10
  -5  -4  -1   47.10   13.80
  -5   4  -1   27.80   12.30
  -5   4  -1   32.50    9.90
  -5   4  -1   37.60   11.10
   5   4   1   59.99   14.90
  -5   4  -1   63.39   14.30
  -6  -4  -1    0.60   10.50
  -6  -4  -1   13.30   13.60
  -6   4  -1   -1.20   10.80
  -6  -5   1    1.20   11.60
  -6  -5   1   16.40   13.90
  -6  -5   1  -10.30   10.30
   6   5  -1    1.50   13.10
  -6   5   1   13.30   13.90
  -5  -5   1   -0.70   11.60
  -5  -5   1   -0.50   10.90
  -5  -5   1   -0.50   11.40
  -5   5   1  -13.50    9.70
  -5   5   1    4.70    8.80
  -5   5   1  -10.50   10.70
   5   5  -1    0.20   10.10
  -5   5   1   -4.30   10.10
  -4  -5   1  164.58   21.60
  -4  -5   1  148.49   20.40
   4  -5  -1  167.68   20.80
  -4  -5   1  131.39   18.60
  -4   5   1  152.28   19.80
   4   5  -1  171.08   20.10
  -4   5   1  166.08   19.40
  -4   5   1  152.08   15.00
  -4   5   1  158.18   14.70
   3  -5  -1   11.00    9.00
  -3  -5   1    7.50    8.70
  -3  -5   1    3.00    6.80
  -3  -5   1    2.50    8.00
  -3   5   1   23.90    9.70
  -3   5   1    2.00    5.10
   3   5  -1    3.10    7.70
   3   5  -1   -2.80    7.90
  -3   5   1    4.40    5.20
   2  -5  -1   29.20    4.90
  -2  -5   1   43.70    9.00
  -2  -5   1   24.30    7.80
   2  -5  -1   39.50    9.00
  -2   5   1   27.00    4.90
   2   5  -1   22.60    8.50
  -2   5   1   17.30    8.90
  -1  -5   1  125.79   12.00
  -1  -5   1  121.89   10.80
   1  -5  -1  125.89    7.40
   1  -5  -1  124.09   11.40
  -1   5   1  131.39   11.50
  -1   5   1  123.19    7.60
   1   5  -1  132.59   11.50
   1   5  -1  106.69   11.50
   0  -5  -1  742.93   22.40
   0  -5   1  729.63   24.80
   0  -5  -1  776.02   25.20
   0  -5   1  729.03   20.60
   0   5   1  761.02   25.30
   0   5  -1  743.93   25.20
   0   5  -1  737.23   20.60
   0   5   1  698.53   21.70
   1  -5   1 3072.79   69.59
  -1  -5  -1 3201.68   70.89
  -1  -5  -1 3163.18   69.99
   1   5   1 3093.69   70.49
   1   5   1 3140.39   70.09
  -1   5  -1 3068.49   69.99
  -2  -5  -1  150.98   14.30
  -2  -5  -1  144.39   12.90
   2  -5   1  120.99   11.90
   2   5   1  142.49   12.70
  -2   5  -1  147.59   12.90
   2   5   1  127.29   13.70
  -2   5  -1  144.09    6.60
  -2   5  -1  132.09    6.40
  -3  -5  -1 1343.47   43.70
  -3  -5  -1 1374.96   47.60
   3  -5   1 1363.56   45.60
   3   5   1 1339.97   47.10
  -3   5  -1 1312.27   34.80
  -3   5  -1 1365.26   43.70
  -3   5  -1 1388.06   35.20
   3   5   1 1369.16   44.10
  -4  -5  -1   34.10   13.10
   4  -5   1   54.39   13.60
  -4  -5  -1   44.80   14.50
  -4   5  -1   54.59   13.20
  -4   5  -1   45.70    9.30
   4   5   1   45.70   13.20
  -4   5  -1   57.89    9.80
   4   5   1   65.89   16.30
  -5  -5  -1  -16.00    9.50
  -5  -5  -1   -4.90   11.10
  -5  -5  -1   -6.50   10.40
  -5   5  -1    3.00   11.20
  -5   5  -1   -4.10    9.00
   5   5   1  -20.10   11.10
  -5   5  -1   -4.70    6.60
  -6  -5  -1    4.20   12.70
  -6  -5  -1   11.10   12.30
  -6   5  -1   40.10   14.20
  -6  -6   1  -21.70   12.00
   6   6  -1   -4.00   14.20
  -6   6   1   20.70   13.40
  -5  -6   1    7.20   11.90
  -5  -6   1  -10.20   10.30
  -5  -6   1  -19.60    9.10
  -5   6   1    8.40    8.00
  -5   6   1   -9.60   10.00
   5   6  -1    4.40   10.60
  -5   6   1   10.50   14.80
   4  -6  -1    2.80   11.20
  -4  -6   1  -23.70    9.80
  -4  -6   1    1.80   11.20
  -4  -6   1   22.00   12.70
   4   6  -1   -5.60    9.40
  -4   6   1    3.40    6.60
  -4   6   1    2.10   11.00
  -4   6   1    9.20    7.50
  -3  -6   1  230.48   20.90
  -3  -6   1  265.67   20.60
  -3  -6   1  244.88   20.60
   3  -6  -1  230.78   19.70
  -3   6   1  243.88   19.80
  -3   6   1  229.88   13.60
  -3   6   1  238.98   13.30
   3   6  -1  284.77   20.80
   3   6  -1  233.18   20.30
  -2  -6   1  707.43   29.60
   2  -6  -1  712.63   20.20
  -2  -6   1  704.03   29.00
   2  -6  -1  713.83   29.30
  -2   6   1  713.73   29.90
   2   6  -1  755.12   30.30
  -2   6   1  734.93   20.80
   2   6  -1  752.52   29.70
   1  -6  -1  454.25   15.00
  -1  -6   1  457.85   19.80
  -1  -6   1  497.95   22.30
   1  -6  -1  458.05   21.20
  -1   6   1  452.05   14.90
   1   6  -1  474.65   20.50
  -1   6   1  496.15   22.30
   1   6  -1  491.95   22.10
   0  -6   1  272.67   15.90
   0  -6   1  277.47   12.40
   0  -6  -1  281.17   15.80
   0  -6  -1  262.97   13.10
   0   6   1  288.07   13.50
   0   6  -1  301.67   16.80
   0   6   1  255.07   15.80
   0   6  -1  278.17   12.40
  -1  -6  -1  915.21   30.50
   1  -6   1  893.11   19.10
  -1  -6  -1  898.51   30.40
   1  -6   1  840.72   29.20
   1   6   1  868.91   29.80
  -1   6  -1  910.91   18.50
  -1   6  -1  941.01   30.90
   1   6   1  868.91   30.00
   2  -6   1  969.90   33.40
  -2  -6  -1  913.41   32.70
  -2  -6  -1  970.40   40.60
  -2   6  -1  959.80   34.00
  -2   6  -1  936.81   19.50
   2   6   1  977.90   39.10
   2   6   1  960.50   35.40
  -2   6  -1  881.91   18.90
   3  -6   1  991.70   37.20
  -3  -6  -1  958.30   37.30
  -3  -6  -1  917.51   39.00
  -3   6  -1  862.51   35.40
  -3   6  -1  950.40   25.30
   3   6   1  881.81   35.20
  -3   6  -1  886.91   24.90
   3   6   1  886.11   38.30
  -4  -6  -1   29.80   13.40
  -4  -6  -1   14.00   11.90
   4  -6   1   15.80   10.90
  -4   6  -1   14.60    6.80
  -4   6  -1   30.90   12.10
  -4   6  -1   14.70    7.20
   4   6   1   14.60   13.00
   4   6   1   34.40   12.80
  -5  -6  -1   -2.20    8.80
  -5  -6  -1    6.80    9.80
  -5  -6  -1   -6.50   11.00
   5   6   1   13.90   11.70
  -5   6  -1   32.10   14.20
  -5   6  -1   18.90   11.70
   5   6   1    5.60   12.50
  -6  -6  -1   63.59   16.50
  -6  -6  -1   42.20   17.10
  -6   6  -1   83.39   18.40
   6   6   1   36.30   16.80
  -6  -7   1   19.80   15.30
  -6   7   1   18.10   13.60
   6   7  -1   26.90   15.80
   5  -7  -1  115.79   21.20
  -5  -7   1  153.28   22.40
  -5  -7   1  121.99   25.90
  -5  -7   1  114.99   21.50
  -5   7   1  170.48   23.60
  -5   7   1  153.18   23.60
  -4  -7   1   27.00   14.00
  -4  -7   1   35.70   14.30
   4  -7  -1   21.60   12.80
  -4  -7   1    2.20   11.20
  -4   7   1   27.90    8.00
  -4   7   1   29.20    8.10
   4   7  -1   32.70   13.40
  -4   7   1   12.90   12.20
   3  -7  -1   58.59   13.00
  -3  -7   1   31.60   11.40
  -3  -7   1   40.00   11.80
  -3  -7   1   29.20   12.50
   3   7  -1   42.80   11.50
  -3   7   1   38.40    7.00
   3   7  -1   39.30   12.60
  -3   7   1   20.20   10.90
  -3   7   1   43.00    6.90
  -2  -7   1  274.07   19.10
   2  -7  -1  255.17   21.90
   2  -7  -1  253.47   10.90
   2   7  -1  274.67   19.40
  -2   7   1  254.57   11.20
  -2   7   1  267.47   19.40
   2   7  -1  242.78   18.10
  -1  -7   1  169.68   13.10
   1  -7  -1  182.38   14.90
   1  -7  -1  183.88    9.60
  -1  -7   1  206.18   14.90
  -1   7   1  164.68   14.80
   1   7  -1  211.98   15.70
  -1   7   1  195.88   10.00
   1   7  -1  175.08   13.60
   0  -7   1   -8.70    4.50
   0  -7  -1    0.10    5.60
   0  -7  -1    3.10    4.50
   0  -7   1    0.80    3.90
   0   7   1   -5.50    4.30
   0   7  -1    4.90    6.60
   0   7   1    9.50    6.60
   0   7  -1    1.00    4.20
   1  -7   1  202.58   14.40
  -1  -7  -1  169.08   14.10
  -1  -7  -1  188.98   14.30
   1  -7   1  185.28    7.00
  -1   7  -1  158.78   15.60
  -1   7  -1  191.38    7.20
   1   7   1  217.78   15.40
  -2  -7  -1 1094.29   39.30
  -2  -7  -1 1085.59   37.80
   2  -7   1 1010.50   36.50
   2   7   1 1046.70   38.60
   2   7   1 1067.29   37.30
  -2   7  -1 1013.10   36.80
  -3  -7  -1  158.48   17.00
   3  -7   1  193.68   18.30
  -3  -7  -1  198.38   20.00
  -3   7  -1  173.28    8.80
  -3   7  -1  183.28    9.00
  -3   7  -1  190.28   18.00
   3   7   1  212.38   18.70
   3   7   1  189.48   18.20
  -4  -7  -1   -6.90   10.70
  -4  -7  -1    2.00   10.10
  -4   7  -1    8.40    5.60
  -4   7  -1   -1.80    5.20
   4   7   1    0.10   12.10
  -4   7  -1    2.40   12.10
   4   7   1   -7.30   10.40
   5  -7   1   40.00   15.50
  -5  -7  -1   67.89   17.50
  -5  -7  -1   37.70   12.70
   5   7   1   12.20   14.60
  -5   7  -1   25.40   12.30
   5   7   1   32.20   14.20
  -5   7  -1   38.70   13.90
  -6  -7  -1  -21.70   11.20
  -6   7  -1   -3.40   10.40
   6   7   1   24.20   16.70
  -6  -8   1    0.30   15.30
   6   8  -1    4.90   11.70
  -6   8   1   15.20   12.30
  -5  -8   1   48.70   17.20
  -5  -8   1   16.60   11.60
   5  -8  -1   59.09   17.60
  -5   8   1   25.50   14.60
   5   8  -1   37.50   14.70
  -4  -8   1  322.27   28.00
   4  -8  -1  326.17   26.90
  -4   8   1  314.57   16.80
  -4   8   1  333.87   28.80
   4   8  -1  278.47   30.70
   4   8  -1  326.37   27.60
  -4   8   1  333.77   17.30
  -3  -8   1   18.40   11.00
   3  -8  -1    6.10   10.30
  -3  -8   1   23.10   11.80
  -3  -8   1    4.10    9.70
  -3   8   1   21.90    5.60
   3   8  -1   20.20   10.20
  -3   8   1   17.50   11.30
  -3   8   1   19.10    5.30
   3   8  -1   15.20   10.70
  -2  -8   1 1520.65   48.60
  -2  -8   1 1582.64   50.49
   2  -8  -1 1530.05   49.00
   2  -8  -1 1461.65   34.40
  -2   8   1 1507.35   35.00
   2   8  -1 1535.85   49.99
  -2   8   1 1570.04   50.49
   2   8  -1 1468.65   48.70
   1  -8  -1   -3.50    6.00
  -1  -8   1   -8.60    5.80
  -1  -8   1    5.90    7.00
   1  -8  -1   -1.90    3.40
  -1   8   1    4.30    7.60
  -1   8   1    3.20    3.90
   1   8  -1   -7.00    6.00
   0  -8  -1  636.54   27.00
   0  -8  -1  592.54   22.50
   0  -8   1  638.94   22.10
   0  -8   1  607.74   26.50
   0   8   1  656.33   23.80
   0   8   1  626.34   27.40
   0   8  -1  656.13   27.80
   0   8  -1  625.44   21.70
   1  -8   1   33.90    4.20
  -1  -8  -1   20.20    7.50
  -1  -8  -1   39.80    9.20
   1  -8   1   23.10    8.20
   1   8   1   58.19   10.30
  -1   8  -1   24.40    3.90
   1   8   1   33.00    9.30
  -1   8  -1   17.50    9.10
   2  -8   1  788.92   32.20
  -2  -8  -1  762.92   33.00
  -2  -8  -1  699.53   31.10
   2   8   1  755.42   32.20
   2   8   1  718.23   31.70
  -2   8  -1  731.23   32.00
   3  -8   1   24.90   11.20
  -3  -8  -1    6.20    9.90
  -3  -8  -1    2.60    9.90
  -3   8  -1   11.40    2.30
  -3   8  -1   16.80   10.70
   3   8   1   24.30   10.40
   3   8   1   16.90   10.00
  -4  -8  -1  517.35   31.60
   4  -8   1  463.25   29.90
  -4  -8  -1  515.05   39.90
  -4   8  -1  449.06   17.70
  -4   8  -1  483.95   32.20
   4   8   1  530.35   32.00
  -5  -8  -1  163.58   25.20
  -5   8  -1  172.38   40.50
   5   8   1  175.88   23.50
   5   8   1  161.98   24.70
  -6  -8  -1   -5.00   13.60
   6   8   1    0.50   15.60
  -6   8  -1   15.20   13.90
  -6   9   1   20.40   15.20
   6   9  -1  -20.50   12.30
   5  -9  -1  120.89   22.50
  -5  -9   1  100.79   20.90
   5   9  -1  101.39   19.70
  -5   9   1  122.89   22.40
   4  -9  -1    4.40   13.50
  -4  -9   1   34.30   14.90
  -4  -9   1    5.40   12.10
  -4  -9   1    1.70   12.50
   4   9  -1   79.89   17.90
   4   9  -1   34.70   15.30
  -4   9   1   14.80   15.20
  -3  -9   1   61.59   15.20
  -3  -9   1   62.59   14.30
   3  -9  -1   93.09   16.70
  -3  -9   1   80.99   16.10
   3   9  -1   78.49   16.60
  -3   9   1   79.79    8.20
   3   9  -1   66.19   15.30
  -3   9   1   88.59   17.00
   2  -9  -1  104.39   14.80
  -2  -9   1   78.89   13.90
  -2  -9   1  119.99   17.00
   2  -9  -1  102.59    7.60
   2   9  -1  115.99   16.00
  -2   9   1   91.69    7.60
   2   9  -1   86.69   14.90
  -2   9   1  111.09   16.30
  -1  -9   1 2176.68   58.69
  -1  -9   1 2237.08   62.89
   1  -9  -1 2153.78   50.19
   1  -9  -1 2233.78   62.39
   1   9  -1 2124.19   58.09
   1   9  -1 2170.98   62.39
  -1   9   1 2236.38   50.39
  -1   9   1 2267.67   63.59
   0  -9   1 1812.92   45.70
   0  -9   1 1769.92   53.09
   0  -9  -1 1735.63   46.90
   0  -9  -1 1761.02   52.99
   0   9  -1 1801.32   53.69
   0   9   1 1772.22   53.59
   0   9  -1 1875.01   46.10
   0   9   1 1830.12   47.40
  -1  -9  -1  995.90   37.20
   1  -9   1  987.40   37.10
   1  -9   1  993.20   24.80
  -1  -9  -1 1020.60   36.10
  -1   9  -1  964.10   37.50
   1   9   1  962.50   35.00
  -1   9  -1  985.30   24.80
   1   9   1 1007.60   37.40
  -2  -9  -1  808.62   34.90
   2  -9   1  888.61   35.70
  -2  -9  -1  806.22   35.50
  -2   9  -1  809.82   35.20
   2   9   1  805.72   35.40
   2   9   1  776.12   34.90
  -3  -9  -1  110.59   17.60
   3  -9   1  165.78   20.20
  -3  -9  -1  151.88   20.40
  -3   9  -1  155.68   19.90
   3   9   1  152.48   20.90
   3   9   1  163.48   19.00
  -4  -9  -1   46.60   13.90
  -4  -9  -1   15.70   11.60
   4  -9   1   66.49   15.70
   4   9   1   34.50   15.50
   4   9   1   44.20   14.20
  -4   9  -1   73.59   17.10
  -5  -9  -1  138.19   25.40
  -5  -9  -1  102.09   20.50
   5  -9   1   99.79   21.00
   5   9   1  104.09   21.90
  -5   9  -1  109.29   19.90
   5   9   1  120.49   20.90
   6   9   1   68.89   22.80
  -6   9  -1   82.09   20.30
  -6 -10   1   36.30   16.80
   6  10  -1   41.70   18.00
  -6  10   1   31.20   16.80
  -5 -10   1  -26.70   10.50
  -5 -10   1   16.60   15.20
   5  10  -1    0.40   12.80
  -5  10   1    5.40   12.40
  -4 -10   1   88.79   19.70
  -4 -10   1   77.99   18.10
   4 -10  -1   25.00   24.10
   4  10  -1   74.69   19.40
   4  10  -1   35.50   16.30
  -3 -10   1   72.29   16.90
  -3 -10   1   98.89   18.80
  -3 -10   1   97.79   17.70
   3 -10  -1  126.89   19.60
   3  10  -1   83.59   17.20
  -3  10   1   92.49   17.90
  -3  10   1  103.49    7.80
   3  10  -1   90.99   17.70
   2 -10  -1  101.09    7.70
   2 -10  -1  103.69   15.90
  -2 -10   1   79.29   14.90
  -2 -10   1   84.39   13.30
   2  10  -1   97.89   15.90
  -2  10   1   59.49    7.00
  -2  10   1   59.19   15.00
   2  10  -1   65.99   14.40
   1 -10  -1  927.01   28.00
   1 -10  -1  962.50   38.50
  -1 -10   1  944.71   35.00
  -1 -10   1  938.11   38.70
  -1  10   1  915.51   28.10
   1  10  -1  956.90   39.00
   1  10  -1  989.00   35.50
  -1  10   1  955.10   39.20
   0 -10  -1   -0.80    4.60
   0 -10   1    4.40    6.80
   0 -10  -1    5.70    7.40
   0 -10   1    1.20    5.10
   0  10   1    8.10    7.30
   0  10  -1    0.10    5.80
   0  10   1    4.00    5.60
   0  10  -1    5.70    6.40
   1 -10   1  517.85   27.80
  -1 -10  -1  528.55   28.00
  -1 -10  -1  532.05   30.00
   1 -10   1  564.14   17.80
   1  10   1  560.54   28.80
  -1  10  -1  532.45   28.50
  -1  10  -1  551.64   17.90
   1  10   1  540.75   26.40
  -2 -10  -1   14.90   10.50
  -2 -10  -1   -5.10    8.60
   2 -10   1    7.10    8.70
   2  10   1    1.00    8.70
  -2  10  -1   -1.80    8.90
   2  10   1   17.00   10.10
   3 -10   1   88.09   16.50
  -3 -10  -1   73.09   16.40
  -3 -10  -1  101.99   17.30
  -3  10  -1   81.49   16.80
   3  10   1  105.19   18.50
   3  10   1   76.19   16.10
  -4 -10  -1   10.00   11.70
  -4 -10  -1   -2.90   10.80
   4 -10   1   23.60   12.60
  -4  10  -1    7.90   11.80
   4  10   1   10.50   12.10
   5 -10   1    2.90   11.90
  -5 -10  -1    8.60   15.70
  -5 -10  -1   17.50   10.90
  -5  10  -1   -3.50   13.10
   5  10   1  -23.40   10.80
   5  10   1   12.30   14.20
  -6 -10  -1   -9.10   14.90
  -6  10  -1   29.60   21.40
  -5 -11   1   -6.00   13.30
  -5  11   1   22.40   16.70
   5  11  -1   20.10   15.20
   4 -11  -1    7.60   12.70
  -4 -11   1   28.20   14.90
  -4 -11   1   25.70   14.00
  -4 -11   1   29.70   13.00
   4  11  -1   48.40   15.00
  -4  11   1   37.40   16.50
   4  11  -1   12.00   14.10
  -3 -11   1  103.49   18.80
  -3 -11   1   59.69   16.80
  -3 -11   1  102.59   18.60
   3 -11  -1   91.59   18.10
   3  11  -1  110.39   19.40
  -3  11   1   66.79    5.90
   3  11  -1  104.29   19.00
  -3  11   1   93.99   19.20
  -2 -11   1  145.59   20.30
  -2 -11   1  131.29   17.90
   2 -11  -1  185.48   20.40
   2 -11  -1  144.29   10.00
   2  11  -1  191.68   20.10
  -2  11   1  153.58    9.80
   2  11  -1  125.99   19.10
  -2  11   1  151.88   21.00
   1 -11  -1  327.67   23.90
  -1 -11   1  380.86   22.30
  -1 -11   1  387.96   25.70
   1 -11  -1  381.36   17.20
  -1  11   1  377.26   26.70
   1  11  -1  357.06   25.80
   1  11  -1  384.26   23.00
  -1  11   1  385.36   17.70
   0 -11  -1   -4.30    5.30
   0 -11   1   -3.30    5.10
   0 -11  -1   24.10    9.90
   0 -11   1    0.00    7.60
   0  11   1    0.90    8.70
   0  11   1   10.20    8.00
   0  11  -1   19.00    7.40
   0  11  -1    1.70    8.80
  -1 -11  -1   52.89   12.90
   1 -11   1   41.20   11.60
  -1 -11  -1   38.90   11.20
  -1  11  -1   52.59   13.50
   1  11   1   29.90   11.20
   1  11   1   36.10   10.60
  -1  11  -1   31.40    6.30
   2 -11   1  144.59   19.00
  -2 -11  -1   93.49   16.10
  -2 -11  -1  111.49   18.20
   2  11   1  116.19   17.70
   2  11   1  100.49   16.70
  -2  11  -1  146.49   20.20
  -3 -11  -1   35.10   12.50
   3 -11   1   34.50   13.10
  -3 -11  -1   -4.70    9.70
   3  11   1   15.90   12.40
   3  11   1   40.20   14.90
  -3  11  -1    6.60   12.00
  -4 -11  -1    6.70   14.30
   4 -11   1    8.60   13.40
  -4  11  -1    3.30   14.00
   4  11   1  -16.50   11.20
  -5 -11  -1  -15.30   13.40
  -5 -11  -1  -16.00   13.00
   5  11   1   -5.20   10.10
  -5  11  -1  -24.50   10.90
   5  11   1   -4.80   12.60
  -5 -12   1   24.40   17.60
  -5  12   1   40.80   16.90
   5  12  -1   12.50   15.90
   4 -12  -1   -8.30   13.00
  -4 -12   1   27.30   15.90
  -4 -12   1   18.70   14.10
  -4  12   1   40.50   17.70
   4  12  -1   30.60   15.60
   4  12  -1    2.00   12.10
  -3 -12   1    0.70   11.40
   3  12  -1   15.10   12.60
   2 -12  -1   -2.20    4.30
   2 -12  -1   -1.00   10.30
  -2 -12   1  -10.60   10.50
  -2 -12   1  -12.80    8.20
   2  12  -1    6.90   11.70
   2  12  -1    0.70   10.10
  -2  12   1    4.90    4.70
  -2  12   1    3.00   11.70
  -1 -12   1   42.00   13.30
   1 -12  -1   33.20    7.40
   1 -12  -1   20.20   11.60
  -1 -12   1   51.89   12.00
  -1  12   1   32.20   13.50
  -1  12   1   27.50    7.40
   1  12  -1   24.30   10.00
   1  12  -1   22.80   12.90
   0 -12   1  162.68   14.40
   0 -12  -1  200.38   20.30
   0 -12   1  192.78   20.50
   0 -12  -1  178.18   15.80
   0  12   1  185.98   15.70
   0  12  -1  189.48   21.70
   0  12   1  191.38   21.80
  -1 -12  -1  416.16   27.60
   1 -12   1  381.16   27.20
  -1 -12  -1  377.86   25.00
   1 -12   1  396.36   16.80
  -1  12  -1  364.46   28.10
   1  12   1  359.96   26.70
   1  12   1  429.66   26.50
  -1  12  -1  398.96   16.90
   2 -12   1   73.09   16.00
  -2 -12  -1   70.19   15.70
  -2 -12  -1   74.89   16.10
   2  12   1   81.49   16.80
   2  12   1   72.79   16.10
  -2  12  -1   71.69   17.20
   3 -12   1   16.80   11.00
  -3 -12  -1    6.50   11.00
  -3 -12  -1   10.20   11.70
  -3  12  -1   32.60   16.30
   3  12   1    4.50   11.50
   3  12   1   17.80   10.70
  -4 -12  -1  157.28   22.90
   4  12   1  157.48   24.90
  -4  12  -1  193.98   27.40
   4  12   1  183.88   25.30
  -5 -12  -1  -13.00   13.50
   5  12   1   44.60   16.80
  -5  12  -1   -1.00   12.70
   5  12   1    4.90   12.00
  -5  13   1   97.29   23.20
   5  13  -1  132.69   25.40
  -4 -13   1  -14.30   12.30
   4  13  -1   -0.60   12.80
  -4  13   1   25.00   14.60
  -3 -13   1   12.60   13.10
  -3 -13   1   31.90   14.90
   3 -13  -1   15.70   12.10
  -3 -13   1   10.70   12.90
   3  13  -1   -0.10   11.50
   3  13  -1   33.50   13.70
  -3  13   1  -11.50   11.10
   2 -13  -1   -5.00    4.40
  -2 -13   1  -21.50   10.40
  -2 -13   1   -1.30   11.20
   2 -13  -1   -2.20    9.20
   2  13  -1   -3.10   10.40
  -2  13   1   16.40   13.90
   2  13  -1    2.00   11.80
  -2  13   1   -3.50    4.60
   1 -13  -1  101.89   18.30
   1 -13  -1   78.69   10.70
  -1 -13   1  118.49   18.90
  -1 -13   1   94.09   14.60
   1  13  -1  136.39   16.90
  -1  13   1  111.99   12.60
   1  13  -1  104.99   19.10
  -1  13   1   85.19   18.10
   0 -13   1  909.51   42.60
   0 -13  -1  932.11   42.80
   0 -13   1  922.11   33.80
   0  13  -1  847.12   42.80
   0  13   1  913.41   35.00
   0  13  -1  941.51   34.10
   0  13   1  896.31   43.10
   1 -13   1  289.27   25.90
  -1 -13  -1  265.27   21.40
   1 -13   1  237.98   14.00
  -1 -13  -1  245.48   23.20
   1  13   1  288.27   22.60
  -1  13  -1  265.77   25.30
   1  13   1  254.37   25.00
  -1  13  -1  270.17   14.80
  -2 -13  -1  212.68   22.20
  -2 -13  -1  229.78   24.60
   2 -13   1  198.38   22.50
   2  13   1  197.88   23.00
   2  13   1  242.28   25.50
  -2  13  -1  204.28   26.10
   3 -13   1  174.18   23.30
  -3 -13  -1  151.98   22.00
  -3 -13  -1  156.58   22.90
  -3  13  -1  182.38   24.90
   3  13   1  158.68   23.20
   3  13   1  174.98   25.50
   4 -13   1   15.90   16.60
  -4 -13  -1    6.00   12.70
  -4  13  -1   32.10   15.80
   4  13   1   11.50   13.30
   4  13   1    7.10   12.50
  -5 -13  -1   -1.00   23.60
  -5  13  -1   30.40   17.20
   5  13   1   31.30   16.70
  -5 -14   1   21.10   16.30
   5  14  -1   15.00   14.50
  -5  14   1   12.80   14.10
  -4 -14   1   23.80   14.50
  -4  14   1   27.50   18.90
   4  14  -1   31.30   15.50
  -3 -14   1  339.57   31.20
   3 -14  -1  214.08   25.60
  -3 -14   1  234.58   25.80
  -3 -14   1  217.28   25.90
   3  14  -1  312.97   29.60
   3  14  -1  277.57   28.40
  -3  14   1  248.38   28.10
   2 -14  -1    0.20   11.00
  -2 -14   1  -12.60    8.80
  -2 -14   1  -14.10    9.30
   2  14  -1   15.40   11.10
  -2  14   1    4.60   13.90
   2  14  -1   12.20   13.10
   1 -14  -1  136.09   13.30
   1 -14  -1  176.98   25.80
  -1 -14   1  164.68   19.50
  -1 -14   1  151.48   23.80
   1  14  -1  133.49   18.00
   1  14  -1  181.88   25.40
  -1  14   1  217.28   25.70
   0 -14  -1  459.65   31.60
   0 -14  -1  424.66   24.80
   0 -14   1  427.06   26.70
   0 -14   1  436.16   30.60
   0  14   1  391.56   31.70
   0  14  -1  413.56   32.90
   0  14   1  445.46   25.60
   0  14  -1  480.45   24.90
  -1 -14  -1  441.06   28.00
  -1 -14  -1  407.26   30.70
   1 -14   1  424.76   31.30
   1 -14   1  428.06   19.50
   1 -14   1  491.95   20.70
   1  14   1  484.75   29.40
   1  14   1  433.86   32.30
  -1  14  -1  476.35   34.00
   2 -14   1   58.59   16.10
  -2 -14  -1   50.09   13.50
  -2 -14  -1   22.60   13.00
   2  14   1   60.89   18.80
   2  14   1   29.60   13.80
  -2  14  -1   64.29   18.00
  -3 -14  -1  130.79   21.90
   3 -14   1  189.48   25.20
  -3 -14  -1  134.29   21.70
   3  14   1  169.38   24.80
   3  14   1  151.38   23.30
  -3  14  -1  160.88   25.10
   4  14   1   69.99   19.90
   4  14   1   35.40   16.00
  -4  14  -1   25.40   15.40
  -5 -14  -1  -17.20   14.50
  -5  14  -1   22.40   15.70
   5  14   1   -7.90   13.70
   5  14   1   10.80   14.90
  -4 -15   1   71.49   20.70
   4  15  -1   88.89   21.20
  -3 -15   1   91.89   20.60
   3  15  -1   74.49   18.50
  -3  15   1   74.29   20.10
   3  15  -1   43.30   16.10
   2 -15  -1  116.19   20.40
  -2 -15   1   81.79   16.20
  -2 -15   1  105.09   20.30
  -2 -15   1  130.49   20.50
  -2  15   1   81.29   20.30
   2  15  -1  100.69   18.00
   2  15  -1  100.89   20.40
  -1 -15   1   35.50   14.30
  -1 -15   1   58.49   12.60
   1 -15  -1   73.39   17.70
   1  15  -1   62.39   14.50
   1  15  -1   40.90   15.90
  -1  15   1   49.99   16.80
  -1  15   1   49.10   10.00
   0 -15  -1   70.39   13.20
   0 -15  -1   69.89   16.40
   0 -15   1   61.09   12.10
   0 -15   1   70.19   16.80
   0  15  -1   60.29   17.00
   0  15   1   41.90   11.30
   0  15   1   73.89   17.70
   0  15  -1   85.39   13.50
  -1 -15  -1  -10.20    9.60
   1 -15   1    6.30    8.80
   1 -15   1   -0.30    7.50
  -1 -15  -1   -8.40    8.50
  -1  15  -1    6.20   13.30
   1  15   1   18.80   12.60
   1  15   1    1.60   12.30
   2 -15   1  771.42   42.10
  -2 -15  -1  751.02   41.60
  -2  15  -1  735.03   43.80
   2  15   1  718.13   42.40
  -3  15  -1   13.10   15.40
   3  15   1    9.40   13.60
   3  15   1    8.20   13.00
  -4  15  -1   35.10   15.20
   4  15   1   41.20   17.20
  -4 -16   1   10.70   16.60
   4  16  -1  -11.00   11.20
  -4  16   1   42.70   17.40
  -3 -16   1   12.20   16.80
   3  16  -1   36.10   15.80
  -3  16   1   48.00   18.20
   3  16  -1  -10.50   10.40
  -2 -16   1   18.30   14.70
  -2 -16   1   31.90   12.40
  -2  16   1   10.40   14.60
   2  16  -1   18.40   13.50
   2  16  -1   -1.60   10.10
  -1 -16   1   -5.40    9.00
   1 -16  -1    2.30    9.90
  -1 -16   1    1.40   10.50
  -1 -16   1   -7.30    9.40
  -1  16   1    9.80   13.30
   1  16  -1    2.10    8.50
   1  16  -1    2.10   12.00
   0 -16   1   35.30   14.70
   0 -16  -1   53.59   15.10
   0 -16   1   49.50   13.00
   0 -16  -1   29.40   11.20
   0  16   1   50.09   18.50
   0  16   1   66.69   13.70
   0  16  -1   36.80   10.90
   0  16  -1   75.59   19.10
  -1 -16  -1   64.49   17.40
   1 -16   1   53.89   15.90
  -1 -16  -1   54.39   13.80
   1  16   1   54.69   15.10
   1  16   1   45.40   17.30
  -1  16  -1   76.69   19.10
  -2 -16  -1   14.40   13.00
   2  16   1   19.60   13.20
   2  16   1   -0.30   13.00
  -2  16  -1   37.50   16.30
  -3  16  -1   11.00   15.40
   3  16   1  -11.10   11.90
   3  16   1    8.20   13.50
  -4 -16  -1  -15.40   14.50
   4  16   1   12.90   14.40
   4  16   1    5.50   13.90
  -4  16  -1   27.80   18.60
  -4 -17   1   -4.00   16.80
  -4  17   1   13.60   14.50
   4  17  -1   24.60   18.90
  -3 -17   1   16.00   16.60
   3  17  -1   13.80   15.80
  -3  17   1   20.90   17.70
  -2 -17   1   66.09   18.60
  -2 -17   1   75.09   17.50
   2  17  -1   51.79   16.10
  -2  17   1   97.19   22.30
   2  17  -1   58.19   18.20
  -1 -17   1   52.59   17.90
  -1 -17   1   54.39   15.50
   1  17  -1  133.09   24.50
  -1  17   1   80.69   19.60
   1  17  -1   69.09   15.80
   0  17  -1   60.49   17.70
   0  17   1   89.69   22.40
  -1 -17  -1   29.10   11.60
   1  17   1   12.30   14.00
  -1  17  -1   -6.30   13.40
   1  17   1   11.00   11.00
  -2 -17  -1  -25.10    9.90
  -2  17  -1   -4.50   13.90
   2  17   1   13.00   13.40
   2  17   1   12.00   13.90
   3  17   1  -18.00   11.20
  -3  17  -1   12.40   11.80
   3  17   1   15.40   13.00
  -4 -17  -1    3.70   18.00
   4  17   1    4.30   18.20
   4  17   1   37.40   16.10
  -3 -18   1   86.09   21.90
   3  18  -1   83.99   25.50
  -2 -18   1  -26.40   13.70
   2  18  -1   -5.40   14.50
  -2  18   1    5.80   14.70
  -1 -18   1   53.99   16.90
  -1  18   1   45.00   19.90
   1  18  -1   36.60   13.20
   1  18  -1   38.40   17.40
   0  18  -1  219.18   30.90
   0  18   1  211.08   30.30
  -1  18  -1   -8.70   12.70
   1  18   1    3.00   13.20
  -2  18  -1  -16.20   13.40
   2  18   1    9.50   12.80
   2  18   1   12.90   14.50
  -3  18  -1   15.70   15.40
   3  18   1   -6.60   11.00
   3  18   1   23.50   14.60
  -2 -19   1   14.20   15.90
   2  19  -1   18.50   19.60
   1  19  -1   75.19   21.70
  -1  19   1  107.59   23.00
   0  19  -1   18.30   17.70
   0  19   1    7.40   15.90
   1  19   1   98.59   22.80
  -1  19  -1   97.19   24.90
  -2  19  -1   72.69   23.60
   2  19   1   26.70   17.10
   2  19   1   -0.60   12.60
  -2  20   1   34.20   20.20
   2  20  -1   17.90   18.90
   1  20  -1   41.90   18.20
  -1  20   1   14.70   17.40
   0  20  -1    7.70   17.90
   1  20   1   45.30   20.20
  -1  20  -1   24.20   20.30
  -2  20  -1    3.50   16.40
   2  20   1    1.20   16.50
  -6   0   2   45.30   17.40
  -6   0   2   34.50   14.00
  -6   0   2   15.80   12.60
  -6   0   2   28.60   16.40
  -5   0   2  394.26   30.50
  -5   0   2  486.75   32.20
  -5   0   2  451.05   29.50
  -5   0   2  457.55   31.70
  -4   0   2   17.10   10.30
  -4   0   2   36.10   11.00
  -4   0   2   21.30   10.80
  -4   0   2   29.50   12.70
  -3   0   2 2208.88   59.59
  -3   0   2 2303.47   62.09
  -3   0   2 2230.98   61.29
  -3   0   2 2285.77   59.89
  -2   0   2  165.68   12.20
   2   0  -2  152.58   11.50
  -2   0   2  184.28   13.70
   2   0  -2  171.38   13.40
  -2   0   2  143.69   12.60
   1   0  -2  857.81   24.20
   1   0  -2  848.42   23.40
  -1   0   2  824.62   23.90
  -1   0   2  848.22   23.40
  -1   0  -2  157.88    6.50
   1   0   2  170.98    9.40
  -1   0  -2  153.98    6.80
  -1   0  -2  164.58    9.10
   2   0   2 1416.86   37.70
  -2   0  -2 1425.46   38.00
  -2   0  -2 1396.16   35.30
  -2   0  -2 1437.96   35.50
  -3   0  -2  206.08   16.10
  -3   0  -2  216.18   14.20
  -3   0  -2  204.38   14.60
   3   0   2  200.28   16.10
  -4   0  -2   -0.60    8.10
  -4   0  -2   -4.50    8.60
   4   0   2    4.10    8.40
  -4   0  -2    5.60   15.00
  -4   0  -2   21.50   10.20
  -5   0  -2  940.01   43.50
  -5   0  -2 1178.18   47.30
  -5   0  -2 1049.20   43.10
  -5   0  -2 1017.40   42.70
  -6   0  -2  182.18   24.20
  -6  -1   2   22.30   15.30
  -6  -1   2   22.60   14.70
  -6  -1   2  -13.60   10.50
  -6  -1   2    8.60   15.00
  -6   1   2   21.90   12.40
  -6   1   2   10.30   12.50
  -6   1   2   17.20   15.10
  -6   1   2   14.10   13.90
  -5  -1   2   20.30   15.50
  -5  -1   2   23.60   12.50
  -5  -1   2   18.40   12.50
  -5  -1   2   19.90   14.70
  -5   1   2   18.70   13.40
  -5   1   2   11.10   12.80
  -5   1   2    8.40   10.50
  -5   1   2   22.20   12.00
  -4  -1   2   12.50   10.40
  -4  -1   2   20.50   11.40
  -4  -1   2   19.70   10.40
  -4  -1   2   15.50   10.40
  -4   1   2   19.30   11.50
  -4   1   2    6.90    8.80
  -4   1   2   11.00   10.70
  -4   1   2   21.00   10.40
  -3  -1   2  -10.50    5.40
  -3  -1   2   -7.60    6.30
  -3  -1   2  -12.40    5.60
  -3   1   2    3.50    7.40
  -3   1   2   -7.40    5.80
   3   1  -2   -6.30    6.20
  -3   1   2    2.10    7.40
  -3   1   2    1.70    6.70
  -2  -1   2   61.79    9.70
  -2  -1   2   49.50    8.70
   2  -1  -2   62.59    8.70
  -2  -1   2   71.09    9.60
  -2   1   2   60.59    8.70
   2   1  -2   52.79    9.50
  -2   1   2   45.40    8.90
  -2   1   2   51.69    9.30
   2   1  -2   51.69    8.70
   1  -1  -2 1513.65   35.10
   1  -1  -2 1464.35   36.50
  -1  -1   2 1565.04   36.60
  -1  -1   2 1550.64   37.00
  -1   1   2 1474.35   34.90
  -1   1   2 1523.25   36.60
   1   1  -2 1517.75   36.80
   1   1  -2 1485.15   36.30
   0  -1   2 2891.21   55.19
   0  -1   2 2821.92   55.79
   0   1   2 2896.31   54.99
   1  -1   2 5402.26  100.19
  -1  -1  -2 5247.38   99.89
   1  -1   2 5363.76  101.89
  -1  -1  -2 5642.44  105.89
   1   1   2 5297.07   99.89
   1   1   2 5512.55  105.59
  -1   1  -2 5347.06  101.89
  -1   1  -2 5202.48   99.89
  -2  -1  -2  790.22   23.70
   2  -1   2  783.62   24.10
  -2  -1  -2  765.12   26.30
  -2   1  -2  794.62   24.30
   2   1   2  793.92   23.60
   2   1   2  749.62   26.10
  -2   1  -2  766.02   23.60
  -2   1  -2  779.32   23.50
   3  -1   2 1078.99   35.00
  -3  -1  -2 1117.09   34.60
  -3  -1  -2 1066.29   34.00
  -3  -1  -2 1023.80   36.50
  -3   1  -2 1080.59   34.30
   3   1   2 1082.79   34.10
  -3   1  -2 1023.10   34.10
   3   1   2 1134.39   37.30
  -3   1  -2 1064.39   34.10
  -4  -1  -2   52.69   13.20
  -4  -1  -2   43.70   11.50
   4  -1   2   74.79   13.60
   4   1   2   48.30   12.30
  -4   1  -2   55.59   12.20
  -4   1  -2   44.40   12.10
  -4   1  -2   68.29   21.70
  -4   1  -2   75.69   13.70
  -5  -1  -2  190.88   21.20
  -5  -1  -2  211.78   22.50
  -5  -1  -2  195.68   22.10
  -5  -1  -2  201.98   24.30
  -5   1  -2  203.98   20.20
  -5   1  -2  213.98   21.10
  -5   1  -2  228.28   22.50
  -5   1  -2  165.08   20.60
  -6  -1  -2   53.39   15.60
  -6  -1  -2   21.50   13.50
  -6   1  -2   69.99   19.20
  -6  -2   2  520.35   36.00
  -6  -2   2  541.45   39.10
  -6  -2   2  566.44   39.80
  -6   2   2  583.24   38.30
  -6   2   2  517.45   36.80
  -5  -2   2   -1.10   11.30
  -5  -2   2   -5.80   11.40
  -5  -2   2    8.20   12.10
  -5  -2   2   -7.20   10.00
  -5   2   2  -11.40    9.20
  -5   2   2    0.30   11.90
  -5   2   2  -18.70    8.30
  -5   2   2   -5.70   10.20
  -4  -2   2  243.68   23.30
  -4  -2   2  207.08   20.80
  -4  -2   2  193.78   19.90
  -4  -2   2  235.58   21.60
  -4   2   2  240.58   18.50
  -4   2   2  234.48   21.40
  -4   2   2  221.68   21.20
  -4   2   2  237.08   19.70
   4   2  -2  221.08   20.90
  -3  -2   2   22.90    8.80
  -3  -2   2   21.80    9.20
  -3   2   2    9.60    7.00
  -3   2   2   26.30    9.60
  -3   2   2   11.30    8.60
  -3   2   2   25.90    7.70
   3   2  -2   17.50    8.80
  -2  -2   2 1137.59   35.50
   2  -2  -2 1181.68   36.10
  -2  -2   2 1183.98   36.20
  -2  -2   2 1171.98   35.50
   2  -2  -2 1184.98   32.70
  -2   2   2 1175.38   36.00
   2   2  -2 1178.88   36.20
  -2   2   2 1171.68   32.50
  -1  -2   2  684.23   22.10
   1  -2  -2  697.73   22.00
   1  -2  -2  649.74   19.10
  -1  -2   2  677.43   21.70
   1   2  -2  649.74   21.70
  -1   2   2  649.93   19.50
   1   2  -2  641.34   21.30
  -1   2   2  662.73   21.70
  -1  -2  -2   25.80    4.70
   1  -2   2   21.10    3.80
  -1  -2  -2    8.10    6.00
   1  -2   2   14.30    4.30
   1   2   2   17.30    6.40
  -1   2  -2   17.30    3.50
  -1   2  -2   20.00    4.80
   1   2   2   16.10    4.40
  -2  -2  -2  515.65   21.70
  -2  -2  -2  497.95   18.60
   2  -2   2  476.95   18.30
   2  -2   2  499.05   17.30
  -2   2  -2  487.35   17.90
   2   2   2  474.75   18.30
  -2   2  -2  470.95   17.10
   2   2   2  478.65   21.30
  -3  -2  -2   27.10    8.00
   3  -2   2   26.50    7.30
   3   2   2   13.60    6.60
  -3   2  -2   18.90    7.00
   3   2   2   35.00    9.30
  -3   2  -2   13.80    6.90
  -3   2  -2   24.00    7.50
  -4  -2  -2  520.65   27.30
  -4  -2  -2  458.65   28.20
  -4  -2  -2  510.45   32.20
  -4   2  -2  486.65   25.70
  -4   2  -2  493.25   26.90
   4   2   2  457.65   28.00
  -4   2  -2  504.95   28.00
  -5  -2  -2   -3.30   10.20
  -5  -2  -2    6.10    9.50
  -5  -2  -2  -22.90    9.20
  -5  -2  -2   17.00   11.40
   5   2   2    7.50   11.30
  -5   2  -2   13.00    9.80
  -5   2  -2   -1.20    9.40
  -5   2  -2    2.90    9.10
  -5   2  -2  -11.60    8.20
  -6  -2  -2   73.39   18.10
  -6  -3   2   31.80   15.20
  -6  -3   2   40.20   17.10
  -6  -3   2   66.09   17.40
  -6   3   2   36.20   16.60
  -6   3   2   61.89   14.80
  -6   3   2   77.79   18.80
  -5  -3   2   43.30   18.00
  -5  -3   2   56.89   16.00
  -5  -3   2   34.90   14.70
  -5   3   2   49.30   13.70
  -5   3   2   36.70   15.00
  -5   3   2   38.30   11.20
   5   3  -2   39.80   14.50
  -5   3   2   33.90   14.00
  -4  -3   2   10.20   11.30
  -4  -3   2   56.29   14.10
  -4  -3   2   23.90   11.70
  -4   3   2   27.70    9.40
   4   3  -2   29.60   12.40
  -4   3   2   20.80    9.90
  -4   3   2   61.49   14.70
  -4   3   2   50.29   14.70
   3  -3  -2  858.91   41.00
  -3  -3   2  904.81   35.60
  -3  -3   2  864.61   34.50
   3  -3  -2  893.81   30.60
  -3   3   2  870.51   42.00
  -3   3   2  918.01   31.20
  -3   3   2  851.61   30.00
  -3   3   2  869.51   35.10
   3   3  -2  927.81   35.50
  -2  -3   2  186.28   14.40
  -2  -3   2  198.08   14.70
  -2  -3   2  194.68   14.20
   2  -3  -2  173.68   14.10
   2  -3  -2  171.58   11.20
  -2   3   2  190.88   11.90
   2   3  -2  180.98   14.60
  -2   3   2  185.58   14.40
   1  -3  -2 1619.14   40.90
  -1  -3   2 1639.94   41.50
   1  -3  -2 1561.54   36.70
  -1  -3   2 1577.94   40.20
  -1  -3   2 1652.63   40.50
   1   3  -2 1594.54   41.00
  -1   3   2 1664.93   37.40
   1   3  -2 1665.83   40.80
  -1   3   2 1576.74   40.60
   0  -3  -2 4008.00   78.39
   0  -3   2 3932.21   75.19
   0   3   2 3786.02   77.99
   0   3   2 3822.72   77.99
   0   3  -2 3936.51   78.59
   0   3  -2 3930.61   75.29
  -2  -3  -2  652.33   22.40
   2  -3   2  630.14   18.80
   2  -3   2  651.03   22.60
  -2  -3  -2  614.84   25.30
  -2   3  -2  639.04   18.80
  -2   3  -2  618.14   21.70
   2   3   2  617.54   22.00
   2   3   2  599.84   25.60
   3  -3   2  954.40   33.00
  -3  -3  -2  866.91   35.40
  -3  -3  -2  944.01   32.50
  -3   3  -2  937.91   29.60
   3   3   2  977.30   36.70
  -3   3  -2  883.31   29.00
   3   3   2  937.61   32.60
  -3   3  -2  950.90   33.50
  -4  -3  -2    1.70    9.70
  -4  -3  -2   33.00   10.30
  -4   3  -2   22.90    8.50
  -4   3  -2   23.60    8.50
   4   3   2   20.60   11.50
  -4   3  -2   22.80    9.20
   4   3   2    5.50    9.00
  -4   3  -2   14.90   10.30
  -5  -3  -2  122.19   17.90
  -5  -3  -2   83.89   17.80
  -5  -3  -2  108.99   22.00
  -5  -3  -2   85.69   15.90
   5   3   2   90.89   18.70
  -5   3  -2   80.29   13.80
  -5   3  -2  109.89   17.00
  -5   3  -2   73.89   14.00
  -5   3  -2   87.99   16.30
  -6  -3  -2   12.20   12.70
  -6  -4   2   60.19   19.50
  -6  -4   2    0.80   14.40
  -6   4   2   24.30   16.40
  -5  -4   2  251.57   25.60
  -5  -4   2  337.77   28.30
  -5  -4   2  281.57   28.00
  -5   4   2  297.37   23.30
  -5   4   2  297.07   22.30
   5   4  -2  271.97   25.90
  -5   4   2  294.97   28.70
  -5   4   2  286.17   28.70
  -4  -4   2    8.50   11.80
  -4  -4   2   -9.90    9.40
  -4  -4   2    0.00   10.60
  -4   4   2   14.40    9.20
  -4   4   2    7.70   10.50
  -4   4   2    1.70    8.10
   4   4  -2   12.10   10.90
  -4   4   2   13.30   11.70
  -3  -4   2    9.40    8.10
  -3  -4   2   23.90    9.00
  -3  -4   2   15.30    8.50
   3  -4  -2   14.80    9.30
   3  -4  -2    9.20    5.90
  -3   4   2    4.50    8.10
   3   4  -2    3.00    8.50
  -3   4   2    8.90    6.20
  -2  -4   2   -2.00    6.20
  -2  -4   2   -2.30    5.90
  -2  -4   2   -2.40    5.30
   2  -4  -2    4.80    4.40
   2  -4  -2   -5.70    5.80
  -2   4   2    5.30    7.60
  -2   4   2    2.20    4.50
   2   4  -2   -1.30    5.20
  -1  -4   2  273.27   14.90
   1  -4  -2  286.47   12.10
   1  -4  -2  317.07   16.20
  -1  -4   2  315.97   15.70
  -1  -4   2  281.67   16.20
  -1   4   2  322.07   16.60
  -1   4   2  301.47   12.90
   1   4  -2  315.57   16.50
   0  -4   2  584.94   17.10
   0  -4  -2  584.14   20.10
   0  -4   2  605.04   17.20
   0  -4   2  583.04   20.50
   0  -4  -2  580.74   19.70
   0   4   2  589.34   20.50
   0   4   2  620.14   20.00
   0   4  -2  601.24   21.00
  -1  -4  -2   52.29    7.20
   1  -4   2   63.49    8.20
  -1  -4  -2   49.10    8.60
   1   4   2   47.70    8.50
  -1   4  -2   46.40    7.50
   1   4   2   49.90    7.40
  -2  -4  -2  142.49   11.50
  -2  -4  -2  125.29   13.10
   2  -4   2  152.98   12.40
  -2   4  -2  143.19    7.50
   2   4   2  155.38   14.30
  -2   4  -2  149.59    7.70
  -2   4  -2  145.09   11.60
   2   4   2  136.09   11.80
  -3  -4  -2  711.83   32.30
   3  -4   2  733.53   29.40
  -3  -4  -2  732.43   29.30
   3   4   2  737.43   31.70
  -3   4  -2  731.53   24.20
  -3   4  -2  703.63   29.00
   3   4   2  690.13   34.20
  -3   4  -2  752.02   24.50
  -4  -4  -2   94.79   16.80
  -4  -4  -2  108.69   15.30
  -4   4  -2   93.09   15.60
  -4   4  -2   87.39   14.80
  -4   4  -2  108.29   16.10
   4   4   2  117.29   16.10
   4   4   2  100.89   17.50
  -4   4  -2   90.09   12.40
  -5  -4  -2   22.90   11.60
  -5  -4  -2   11.00   10.40
  -5  -4  -2   13.80   12.10
  -5  -4  -2   29.90   13.80
   5   4   2   31.00   13.60
  -5   4  -2   10.40    8.70
  -5   4  -2   -7.30    8.70
   5   4   2    4.50   10.30
  -5   4  -2   -2.80    9.40
  -6  -4  -2   30.30   15.40
  -6  -5   2    2.70   12.10
  -6  -5   2   16.70   14.10
  -6   5   2    3.60   11.80
   6   5  -2   -0.20   12.90
  -5  -5   2   67.19   17.20
  -5  -5   2   69.09   17.40
  -5  -5   2   57.79   16.10
  -5   5   2   73.59   21.60
  -5   5   2   66.69   12.30
  -5   5   2   39.50   17.10
   5   5  -2   70.09   17.70
  -5   5   2   76.99   14.50
   4  -5  -2   87.59   17.20
  -4  -5   2   51.19   15.20
  -4  -5   2   54.39   15.10
  -4  -5   2   95.09   16.00
   4   5  -2   86.39   16.70
  -4   5   2   67.89   11.80
  -4   5   2   56.99   14.30
  -4   5   2   66.99   12.10
  -4   5   2   80.29   17.60
   3  -5  -2  178.58   12.90
  -3  -5   2  161.98   15.60
  -3  -5   2  173.38   17.70
   3  -5  -2  139.99   16.30
  -3  -5   2  147.79   17.00
   3   5  -2  174.98   17.80
  -3   5   2  169.88   13.30
  -3   5   2  171.98   17.60
   2  -5  -2   39.70    6.20
  -2  -5   2   29.20    8.40
  -2  -5   2   39.10    9.30
   2  -5  -2   57.79   10.60
  -2  -5   2   40.70    9.40
   2   5  -2   52.69   10.40
  -2   5   2   41.20    6.60
  -2   5   2   47.80   10.10
  -1  -5   2  849.91   29.60
   1  -5  -2  920.41   29.70
   1  -5  -2  863.11   23.90
  -1  -5   2  859.31   27.90
  -1  -5   2  819.42   27.30
  -1   5   2  869.71   29.40
   1   5  -2  889.31   29.90
  -1   5   2  864.31   24.20
   0  -5   2  537.95   20.80
   0  -5  -2  520.05   20.10
   0  -5   2  550.14   16.90
   0  -5   2  517.45   16.40
   0   5   2  510.45   19.30
   0   5   2  546.95   20.70
   0   5  -2  505.15   20.80
   1  -5   2  228.48   13.40
  -1  -5  -2  230.08   15.00
  -1  -5  -2  212.78   13.10
  -1   5  -2  228.38   13.80
   1   5   2  230.38   15.00
   1   5   2  245.58   13.80
   2  -5   2 1574.04   43.60
  -2  -5  -2 1545.35   43.50
  -2  -5  -2 1589.54   47.90
  -2   5  -2 1595.94   32.20
   2   5   2 1548.25   46.90
  -2   5  -2 1558.24   43.60
   2   5   2 1589.74   43.80
  -2   5  -2 1606.14   32.20
  -3  -5  -2  319.57   22.40
  -3  -5  -2  273.17   19.40
   3  -5   2  265.57   18.50
  -3   5  -2  286.07   13.50
   3   5   2  283.07   21.50
  -3   5  -2  275.77   19.40
  -3   5  -2  292.67   13.60
   3   5   2  274.27   19.40
   4  -5   2  351.96   23.60
  -4  -5  -2  313.97   26.00
  -4  -5  -2  242.48   21.90
   4   5   2  331.97   23.00
   4   5   2  369.06   27.70
  -4   5  -2  289.77   17.60
  -4   5  -2  293.17   23.20
  -4   5  -2  304.97   17.70
  -5  -5  -2  158.98   21.10
  -5  -5  -2  176.68   24.60
  -5  -5  -2  147.79   22.10
  -5   5  -2  199.38   21.40
  -5   5  -2  236.48   22.90
   5   5   2  163.88   24.10
   5   5   2  183.98   22.00
  -5   5  -2  123.59   17.20
  -6  -5  -2   -8.30   11.90
  -6  -6   2   16.70   15.10
   6   6  -2   47.40   17.40
  -6   6   2    9.20   13.70
  -5  -6   2  236.38   26.50
  -5  -6   2  262.77   31.00
  -5  -6   2  242.58   26.90
  -5   6   2  230.38   28.60
  -5   6   2  229.68   32.40
  -5   6   2  236.58   18.30
  -4  -6   2  155.58   21.60
  -4  -6   2  225.98   23.50
  -4  -6   2  176.28   23.00
   4  -6  -2  217.28   25.30
  -4   6   2  216.38   17.10
   4   6  -2  215.38   22.80
  -4   6   2  196.68   16.70
  -4   6   2  196.08   22.60
   3  -6  -2  186.28   13.20
  -3  -6   2  165.48   18.30
  -3  -6   2  155.28   17.60
   3  -6  -2  182.38   18.30
  -3  -6   2  156.78   17.60
  -3   6   2  135.09   17.50
   3   6  -2  171.58   18.20
  -3   6   2  162.08   12.00
  -2  -6   2    4.60    6.80
  -2  -6   2    0.70    6.70
  -2  -6   2    7.30    6.90
   2  -6  -2   12.10    7.40
   2   6  -2    5.10    7.40
  -2   6   2    8.40    8.00
   2   6  -2    1.90    6.40
  -2   6   2    3.30    4.20
  -1  -6   2  397.76   18.70
  -1  -6   2  403.86   18.50
   1  -6  -2  409.16   20.20
  -1  -6   2  408.56   20.70
   1  -6  -2  410.76   15.50
  -1   6   2  409.56   21.00
   1   6  -2  392.36   18.80
   1   6  -2  411.56   20.70
  -1   6   2  407.96   15.70
   0  -6  -2  651.83   22.20
   0  -6   2  591.64   19.20
   0  -6   2  642.94   24.20
   0  -6  -2  621.44   23.70
   0  -6   2  610.34   19.10
   0   6   2  648.94   24.40
   0   6   2  619.94   22.00
   0   6  -2  617.94   24.50
  -1  -6  -2  845.92   29.60
  -1  -6  -2  822.92   28.00
   1  -6   2  791.52   27.60
   1   6   2  798.92   27.70
  -1   6  -2  761.62   27.70
   1   6   2  795.42   28.50
  -2  -6  -2  400.26   27.10
  -2  -6  -2  434.26   21.50
   2  -6   2  462.15   22.00
   2   6   2  456.85   24.30
   2   6   2  432.56   21.90
  -3  -6  -2  303.87   22.90
   3  -6   2  197.58   31.60
  -3  -6  -2  306.27   23.10
  -3   6  -2  238.38   18.60
  -3   6  -2  283.57   12.00
   3   6   2  219.98   18.60
   3   6   2  254.47   21.70
  -3   6  -2  262.27   11.60
  -4  -6  -2    1.90   11.30
   4  -6   2   11.80   11.70
  -4  -6  -2    9.60   10.70
  -4   6  -2   -5.10    5.60
  -4   6  -2   13.70   11.10
  -4   6  -2    7.30    6.40
   4   6   2   15.00   12.70
   4   6   2   19.30   11.50
  -5  -6  -2    2.30   10.10
  -5  -6  -2   14.40   11.60
  -5   6  -2   16.60   11.70
   5   6   2    4.80   11.10
   5   6   2    7.70   12.00
  -5   6  -2    4.50   11.00
  -6  -6  -2   25.90   14.60
  -6  -7   2    9.70   14.10
  -6   7   2    5.30   13.30
   6   7  -2    4.60   15.70
  -5  -7   2   25.50   16.00
   5  -7  -2   -2.90   12.80
  -5  -7   2   19.80   13.20
  -5  -7   2   40.00   15.50
  -5   7   2   40.30   17.60
  -5   7   2   29.20   14.80
   5   7  -2   42.80   15.00
  -4  -7   2    6.50   12.60
  -4  -7   2   31.80   14.40
   4  -7  -2   38.10   14.90
  -4  -7   2   58.59   16.50
  -4   7   2   76.89   17.40
  -4   7   2   32.10   10.00
  -4   7   2   30.70    9.20
   4   7  -2   51.89   15.00
   3  -7  -2    2.80    5.40
   3  -7  -2   22.80   10.60
  -3  -7   2   53.69   13.30
  -3  -7   2   24.30   10.80
  -3  -7   2   22.30   10.70
  -3   7   2   12.80    5.90
  -3   7   2   -7.00    8.70
   3   7  -2   14.10   10.40
   2  -7  -2 1756.92   41.30
  -2  -7   2 1744.03   53.19
  -2  -7   2 1736.93   52.89
  -2  -7   2 1793.22   52.79
   2  -7  -2 1833.92   53.49
   2   7  -2 1683.83   51.99
  -2   7   2 1732.03   41.80
   2   7  -2 1691.63   52.89
  -2   7   2 1695.93   52.79
   1  -7  -2  108.69    8.90
   1  -7  -2   95.79   12.30
  -1  -7   2   69.09   10.70
  -1  -7   2   89.49   10.40
  -1  -7   2  105.49   13.30
   1   7  -2   87.19   12.50
  -1   7   2   85.29   12.50
   1   7  -2   70.99   10.10
  -1   7   2   91.59    8.70
   0  -7   2  574.14   24.00
   0  -7  -2  574.64   23.70
   0  -7   2  509.25   18.30
   0  -7   2  543.45   18.70
   0   7  -2  510.75   26.60
   0   7   2  489.25   23.20
   0   7   2  514.65   21.00
  -1  -7  -2 3460.15   78.29
   1  -7   2 3305.87   76.59
  -1  -7  -2 3152.28   75.89
   1  -7   2 3213.38   60.59
   1   7   2 3264.37   81.79
   1   7   2 3074.89   82.59
  -2  -7  -2  242.88   18.00
   2  -7   2  258.67   17.50
  -2  -7  -2  240.78   19.00
   2   7   2  263.97   18.10
  -2   7  -2  258.37   18.90
   2   7   2  313.17   21.10
  -3  -7  -2   40.70   11.00
  -3  -7  -2   46.90   13.20
   3  -7   2   43.60   11.40
   3   7   2   50.99   13.60
   3   7   2   41.60   11.10
  -3   7  -2   48.90   12.70
  -3   7  -2   45.40    4.70
  -3   7  -2   52.39    5.00
  -4  -7  -2   22.30   13.60
   4  -7   2   10.10   11.90
  -4  -7  -2    5.70   10.40
  -4   7  -2    7.00    5.50
   4   7   2   39.00   12.80
  -4   7  -2   17.50    6.20
   4   7   2   20.80   13.60
  -4   7  -2   10.30   12.20
  -5  -7  -2  186.58   23.40
   5  -7   2  206.98   24.60
   5   7   2  201.48   26.40
  -5   7  -2  182.48   23.70
  -5   7  -2  167.68   22.20
   5   7   2  231.68   24.80
  -6  -7  -2  -22.50   12.60
  -6  -8   2   35.60   17.90
   6   8  -2   11.90   14.00
  -6   8   2   19.40   16.90
   5  -8  -2   60.79   16.90
  -5  -8   2    7.60   13.70
  -5  -8   2   45.60   15.10
  -5   8   2   31.00   15.30
   5   8  -2   52.59   16.20
  -5   8   2   47.80   16.20
  -4  -8   2  110.79   20.20
   4  -8  -2  107.19   19.90
  -4   8   2  108.39   12.60
   4   8  -2  113.69   20.80
  -4   8   2  134.39   20.90
  -4   8   2  120.09   13.60
  -3  -8   2   59.49   13.80
  -3  -8   2   79.29   15.20
   3  -8  -2   68.79   14.70
  -3  -8   2   31.90   13.60
   3  -8  -2   40.80    7.70
  -3   8   2   27.30   13.10
   3   8  -2   51.49   13.90
  -3   8   2   47.10    7.70
   2  -8  -2    4.50    4.20
   2  -8  -2   13.10    8.90
  -2  -8   2   22.30    9.70
  -2  -8   2   17.00    8.60
  -2  -8   2   18.70    9.60
   2   8  -2   11.80    8.10
   2   8  -2   16.10    9.10
  -2   8   2   -2.20    7.80
  -2   8   2   17.00    5.50
  -1  -8   2 3150.68   72.99
   1  -8  -2 2909.41   66.09
   1   8  -2 3100.89   77.49
  -1   8   2 3027.80   77.09
  -1   8   2 3060.59   66.79
   0  -8   2  438.06   22.10
   0  -8  -2  382.06   18.20
   0  -8   2  363.36   16.30
   0  -8   2  391.36   16.60
   0  -8  -2  403.66   21.10
   0   8   2  411.96   21.90
   0   8  -2  384.16   21.70
   0   8   2  389.36   18.40
  -1  -8  -2 1570.04   47.30
   1  -8   2 1584.34   32.90
   1  -8   2 1546.85   46.80
   1  -8   2 1568.94   32.80
  -1  -8  -2 1640.54   47.90
  -1   8  -2 1626.04   48.40
   1   8   2 1561.94   46.90
   1   8   2 1580.64   47.70
  -2  -8  -2 1037.90   40.30
  -2  -8  -2 1039.20   42.40
   2  -8   2 1117.89   38.80
   2   8   2 1069.19   39.00
   2   8   2 1007.40   38.90
  -2   8  -2 1030.20   38.30
  -3  -8  -2  107.89   16.60
  -3  -8  -2  112.39   16.70
   3  -8   2  116.39   16.50
   3   8   2   80.49   14.90
   3   8   2   86.49   14.90
  -3   8  -2  136.49   18.00
   4  -8   2   70.89   15.00
  -4  -8  -2   64.09   14.10
  -4  -8  -2   54.89   16.30
   4   8   2   59.39   15.80
   4   8   2   63.89   17.70
  -4   8  -2   90.79   18.00
   5  -8   2   10.30   14.50
  -5  -8  -2    9.50   12.30
  -5   8  -2   12.50   10.90
   5   8   2    9.70   12.00
   5   8   2   -9.20   10.50
  -6  -8  -2    4.10   13.50
   6   9  -2   17.00   15.60
  -6   9   2   20.80   15.00
  -5  -9   2   24.50   15.70
   5  -9  -2   22.30   18.60
  -5  -9   2    2.80   13.90
   5   9  -2   17.10   12.70
  -5   9   2   13.50   14.50
  -4  -9   2  -10.70   10.20
  -4  -9   2   11.00   13.70
  -4  -9   2    6.60   13.40
   4  -9  -2   39.70   14.00
  -4   9   2    0.40    6.10
   4   9  -2   19.40   13.90
  -4   9   2    6.90   13.10
   3  -9  -2    5.80    5.40
  -3  -9   2   -7.20    7.00
  -3  -9   2  -17.00    9.40
  -3  -9   2    7.10   10.70
   3  -9  -2  -13.30    9.50
  -3   9   2    0.10   10.70
   3   9  -2   10.40   10.90
  -3   9   2   -0.40    5.20
  -2  -9   2   42.70   12.50
   2  -9  -2   28.30   10.70
  -2  -9   2   14.90    9.60
   2  -9  -2   38.40    6.60
  -2  -9   2   23.70   10.20
  -2   9   2   45.10    7.00
   2   9  -2   33.00   11.30
  -2   9   2   36.10   11.80
   2   9  -2   31.70   10.70
  -1  -9   2  969.60   37.70
  -1  -9   2  945.81   33.40
   1  -9  -2  948.91   37.10
   1  -9  -2  914.61   28.50
  -1  -9   2  960.50   34.50
   1   9  -2  928.11   37.40
   1   9  -2  961.90   33.80
  -1   9   2  908.71   28.70
  -1   9   2  915.01   37.40
   0  -9   2  667.83   29.90
   0  -9   2  679.93   23.50
   0  -9  -2  607.14   28.30
   0  -9   2  644.74   23.10
   0  -9  -2  678.23   25.80
   0   9   2  628.34   29.40
   0   9  -2  639.54   23.10
   0   9  -2  659.43   30.10
   0   9   2  707.53   26.80
   1  -9   2   24.60    3.90
   1  -9   2   28.10    8.70
   1  -9   2   29.80    4.30
  -1  -9  -2   44.90   10.20
   1   9   2   21.10    8.80
  -1   9  -2   36.90    9.50
   1   9   2   12.40    7.70
  -2  -9  -2  371.76   23.80
   2  -9   2  423.06   24.40
  -2  -9  -2  457.65   26.80
  -2   9  -2  403.46   24.80
   2   9   2  428.46   26.00
   2   9   2  417.86   24.70
  -3  -9  -2   57.59   14.90
   3  -9   2   43.90   12.60
  -3  -9  -2   41.30   11.90
   3   9   2   47.50   13.20
   3   9   2   57.49   15.20
  -3   9  -2   32.40   12.50
  -4  -9  -2  190.78   21.20
  -4  -9  -2  223.28   25.20
   4  -9   2  181.38   21.00
   4   9   2  184.98   24.60
  -4   9  -2  197.28   23.80
   4   9   2  180.88   23.20
  -5  -9  -2   27.90   14.50
   5  -9   2   35.00   15.90
   5   9   2    5.80   11.20
  -5   9  -2   46.70   16.10
  -6  -9  -2   44.40   18.80
  -6 -10   2    7.50   16.00
  -6  10   2   31.40   15.70
   6  10  -2    8.30   14.90
  -5 -10   2   95.49   22.20
  -5  10   2   80.49   20.80
   5  10  -2   54.79   18.50
   4 -10  -2  357.36   29.40
  -4 -10   2  345.87   29.70
  -4 -10   2  346.27   30.20
  -4 -10   2  350.06   31.30
   4  10  -2  350.26   35.20
  -4  10   2  370.46   30.50
  -3 -10   2    8.30   11.70
  -3 -10   2  -13.90   10.30
   3 -10  -2    6.60    5.80
   3 -10  -2   33.50   12.90
  -3 -10   2    9.90   11.80
  -3  10   2   18.50    6.00
  -3  10   2    8.80   12.80
   3  10  -2   17.10   13.00
   2 -10  -2  258.37   21.70
   2 -10  -2  279.77   14.30
  -2 -10   2  298.57   22.10
  -2 -10   2  247.68   21.80
  -2 -10   2  312.77   24.30
   2  10  -2  265.97   23.40
  -2  10   2  298.17   14.70
  -2  10   2  290.37   23.20
   2  10  -2  266.37   22.10
  -1 -10   2  221.18   18.80
   1 -10  -2  223.08   18.70
  -1 -10   2  214.38   18.00
   1 -10  -2  225.98   14.10
  -1 -10   2  187.88   16.20
   1  10  -2  223.38   20.50
  -1  10   2  240.58   20.80
   1  10  -2  204.68   17.50
  -1  10   2  210.48   13.60
   0 -10   2   77.99   12.80
   0 -10   2   83.99   10.00
   0 -10   2   84.09   10.10
   0 -10  -2   79.19   11.20
   0 -10  -2   68.69   12.70
   0  10   2   66.79   12.00
   0  10  -2   84.49   14.50
   0  10   2   77.09   14.00
   0  10  -2   75.59    9.70
   1 -10   2   61.89   12.40
  -1 -10  -2   58.19   11.40
   1 -10   2   60.89    6.20
  -1 -10  -2   69.59   12.90
   1 -10   2   61.89    6.70
  -1  10  -2   70.19   13.40
   1  10   2   55.49   11.30
   1  10   2   77.89   13.90
   2 -10   2   21.80   10.60
  -2 -10  -2   30.90   11.20
  -2 -10  -2    4.70    9.40
  -2  10  -2   17.10   11.00
   2  10   2   17.20   10.20
  -3 -10  -2  103.79   18.60
   3 -10   2  103.79   17.70
  -3 -10  -2  109.09   17.60
   3  10   2  126.39   19.50
   3  10   2  119.49   18.40
  -3  10  -2  115.69   19.70
  -4 -10  -2   91.79   18.30
   4 -10   2  107.89   18.20
  -4 -10  -2  127.39   20.30
   4  10   2   83.19   19.60
  -4  10  -2   97.79   19.30
   4  10   2   81.49   16.60
   5 -10   2   42.30   16.60
  -5  10  -2   25.80   14.40
   5  10   2   23.80   15.30
   5  10   2   52.39   16.30
  -6 -10  -2  -11.40   14.30
  -5 -11   2   -0.80   13.30
   5  11  -2    6.70   12.70
  -5  11   2   17.00   16.10
   4 -11  -2   10.70   12.50
  -4 -11   2   26.90   12.40
  -4 -11   2    5.80   13.00
  -4 -11   2   -7.00   10.50
   4  11  -2   24.90   13.00
  -4  11   2    2.70   13.60
  -3 -11   2  116.29   20.20
  -3 -11   2  124.99   21.50
  -3 -11   2  111.09   19.80
   3 -11  -2  117.19   20.30
   3 -11  -2  114.49   10.70
  -3  11   2  111.49   18.80
  -3  11   2  113.39    9.80
   3  11  -2  135.49   21.60
  -2 -11   2  176.78   20.60
  -2 -11   2  161.88   19.10
   2 -11  -2  183.88   12.10
  -2 -11   2  221.78   22.60
   2 -11  -2  197.08   21.00
   2  11  -2  173.08   19.90
  -2  11   2  162.58   12.10
   2  11  -2  199.88   22.50
  -2  11   2  189.68   23.50
  -1 -11   2   27.10   11.70
   1 -11  -2   27.70   11.50
  -1 -11   2   31.80   10.10
  -1 -11   2   15.60    9.40
   1 -11  -2   28.50    7.50
   1  11  -2   33.20   10.80
   1  11  -2   29.90   11.80
  -1  11   2   31.60    7.60
  -1  11   2   19.20   11.40
   0 -11   2   24.20    9.40
   0 -11   2    8.30    6.50
   0 -11  -2   24.00    8.20
   0 -11   2    4.10    6.00
   0 -11  -2    1.80    8.60
   0  11   2   17.40    8.80
   0  11  -2   22.70   11.30
   0  11  -2   10.20    6.90
   0  11   2    9.10    9.50
   1 -11   2  243.08   20.60
  -1 -11  -2  233.48   20.20
  -1 -11  -2  196.98   19.30
   1 -11   2  230.98   11.60
   1 -11   2  240.28   11.30
   1  11   2  222.28   21.00
   1  11   2  197.78   19.90
  -1  11  -2  219.18   21.60
   2 -11   2  584.24   31.50
  -2 -11  -2  596.54   32.10
  -2 -11  -2  569.24   32.50
   2  11   2  630.84   33.30
   2  11   2  639.34   33.90
  -2  11  -2  613.74   33.80
  -3 -11  -2  150.48   25.30
   3 -11   2  173.98   22.50
  -3 -11  -2  180.28   21.50
  -3  11  -2  201.18   25.10
   3  11   2  154.38   23.20
   3  11   2  148.79   21.00
   4  11   2   56.99   15.10
   4  11   2   63.29   17.00
   5 -11   2    5.20   17.90
  -5  11  -2    6.20   13.00
   5  11   2   26.90   15.50
   5  11   2   19.90   15.80
  -5 -12   2   70.39   20.30
  -5  12   2   17.50   15.20
   5  12  -2   39.10   17.60
  -4 -12   2   39.30   17.10
  -4 -12   2    6.80   14.30
   4 -12  -2   23.50   14.80
   4  12  -2   13.00   14.70
  -4  12   2    9.80   13.90
  -3 -12   2  204.78   30.10
  -3 -12   2  191.48   27.50
   3 -12  -2  242.88   24.80
  -3  12   2  245.88   33.80
   2 -12  -2  135.29   20.00
  -2 -12   2  121.39   19.90
  -2 -12   2  177.18   20.20
   2 -12  -2  115.29   10.60
  -2 -12   2  142.89   19.60
  -2  12   2  142.29   11.60
   2  12  -2  128.49   20.50
  -2  12   2  136.19   21.80
   2  12  -2  147.29   19.60
  -1 -12   2   13.10   11.30
  -1 -12   2   26.10   11.60
   1 -12  -2   30.80    8.00
  -1 -12   2   37.80   11.10
   1 -12  -2   -1.30   10.30
   1  12  -2   19.80   11.90
  -1  12   2   26.30    8.50
   1  12  -2   12.10    9.20
  -1  12   2   18.90   13.10
   0 -12  -2   11.00    8.80
   0 -12   2   26.90    9.50
   0 -12   2   12.90    8.50
   0 -12   2   21.90    7.70
   0  12   2   11.00    8.90
   0  12  -2   19.50   11.80
   0  12   2   13.40   12.10
  -1 -12  -2    4.20    8.20
   1 -12   2    8.90    5.40
   1 -12   2   12.10    4.70
  -1 -12  -2   -9.60    8.30
   1 -12   2    1.20    9.10
   1  12   2   15.60   10.40
   1  12   2    0.60    9.60
  -1  12  -2   -1.40    9.90
   2 -12   2    2.00   10.00
  -2 -12  -2    5.20   10.60
  -2 -12  -2    5.00   10.30
  -2  12  -2    4.30   12.50
   2  12   2    7.50   11.00
   2  12   2  -14.60    9.00
  -3 -12  -2  -11.80   11.00
   3 -12   2   12.40   11.00
  -3 -12  -2  -12.50    9.40
   3  12   2    5.80   11.20
   3  12   2   -1.50   11.40
  -3  12  -2    1.70   12.40
  -4 -12  -2   76.39   16.60
   4 -12   2   68.99   18.30
  -4  12  -2   96.79   19.20
   4  12   2   70.89   17.90
   4  12   2  105.89   20.70
  -5  12  -2   15.40   13.20
   5  12   2    6.50   14.00
  -5 -13   2   55.19   23.40
  -5  13   2   33.60   17.70
   5  13  -2    6.20   13.60
  -4 -13   2  170.08   27.20
  -4  13   2  128.79   24.80
   4  13  -2  188.18   27.50
  -3 -13   2   21.90   12.50
  -3 -13   2   27.10   13.90
   3 -13  -2    4.00   11.60
  -3 -13   2   40.00   15.30
   3  13  -2   27.90   13.80
  -3  13   2   26.00   15.70
   2 -13  -2    3.60    5.50
  -2 -13   2   15.40   12.60
  -2 -13   2    5.50   12.20
  -2 -13   2   -5.00   11.00
   2 -13  -2    4.20   12.70
   2  13  -2    7.10   13.30
  -2  13   2   -0.70   12.30
   2  13  -2   18.40   13.90
  -2  13   2   15.50    6.70
  -1 -13   2   40.00   11.90
   1 -13  -2   29.90    8.60
  -1 -13   2   38.10   15.00
   1 -13  -2   29.50   13.70
  -1 -13   2   34.10   10.90
   1  13  -2   35.10   11.50
   1  13  -2   33.70   13.90
  -1  13   2   63.59   16.60
   0 -13   2  161.88   14.90
   0 -13   2  193.28   21.60
   0 -13  -2  188.78   21.10
   0 -13  -2  142.49   16.90
   0 -13   2  184.68   16.40
   0  13   2  159.58   17.40
   0  13  -2  176.18   23.30
   0  13   2  147.29   21.40
  -1 -13  -2   92.69   16.30
   1 -13   2  109.89   18.20
  -1 -13  -2   89.99   16.70
   1 -13   2  109.89   10.80
   1 -13   2  102.69    9.70
   1  13   2   81.49   15.20
  -1  13  -2   88.59   18.40
   1  13   2   94.09   17.80
  -2 -13  -2  479.35   31.70
  -2 -13  -2  434.76   31.10
   2 -13   2  431.06   30.10
  -2  13  -2  478.35   33.10
   2  13   2  484.85   33.40
   2  13   2  514.05   32.60
  -3 -13  -2   68.29   17.90
  -3 -13  -2  112.79   20.00
   3 -13   2  114.99   20.10
  -3  13  -2  125.69   21.20
   3  13   2  147.79   23.10
   4 -13   2  -13.70   13.50
  -4 -13  -2   15.20   12.70
   4  13   2   -5.90   12.30
   4  13   2   -5.30   12.40
  -4  13  -2   17.10   14.30
  -5 -13  -2   22.00   17.30
   5  13   2   14.10   14.30
  -5  13  -2   -6.60   12.10
   5  13   2   -7.60   15.10
  -5 -14   2  122.49   25.60
   5  14  -2  177.58   28.70
  -5  14   2  171.98   30.30
  -4 -14   2   21.00   16.50
   4  14  -2   37.90   15.90
  -4  14   2   58.39   19.70
   3 -14  -2  -22.00   10.60
  -3 -14   2    4.20   10.20
  -3 -14   2  -17.50   10.60
  -3 -14   2   16.60   14.10
  -3  14   2    4.10   13.70
   3  14  -2    3.80   11.90
  -2 -14   2   94.29   18.70
  -2 -14   2   70.29   17.70
  -2 -14   2   49.99   14.10
   2 -14  -2   61.29   16.50
   2  14  -2   80.99   17.00
   2  14  -2   83.19   19.90
  -2  14   2  106.49   21.20
  -1 -14   2  207.68   20.80
   1 -14  -2  210.78   16.90
  -1 -14   2  193.68   20.20
  -1  14   2  208.98   30.90
   1  14  -2  217.18   20.70
   1  14  -2  200.78   28.30
  -1  14   2  244.58   17.70
   0 -14   2   29.30   10.20
   0 -14   2   16.30    8.70
   0 -14  -2    6.70   10.60
   0 -14   2   10.90   11.90
   0 -14  -2    1.50    8.90
   0  14  -2    1.70   12.80
   0  14   2   25.50   11.10
   0  14   2  -11.90   11.40
   1 -14   2   22.10   13.20
  -1 -14  -2   18.80   11.80
   1 -14   2   24.40    7.50
   1 -14   2   25.60    6.80
  -1 -14  -2   12.40   10.10
   1  14   2   12.10   12.40
  -1  14  -2   26.10   13.90
   1  14   2   16.40   11.60
  -2 -14  -2   32.30   13.70
   2 -14   2   15.00   11.40
  -2 -14  -2   14.00   11.30
   2  14   2   22.80   14.60
  -2  14  -2   24.40   14.80
   3 -14   2  165.38   24.30
  -3 -14  -2  118.19   20.70
   3  14   2  148.89   22.70
   3  14   2  163.18   23.70
  -3  14  -2  146.49   24.20
   4  14   2   18.70   14.00
   4  14   2   14.40   12.40
  -4  14  -2    3.00   12.40
  -5 -14  -2   -1.80   15.90
   5  14   2  -22.50   12.20
  -5  14  -2    7.60   13.60
   5  14   2   25.80   17.00
  -4 -15   2  194.98   31.00
  -4  15   2  219.38   32.10
   4  15  -2  142.79   25.50
  -3 -15   2    8.30   13.00
  -3 -15   2   18.90   15.70
   3  15  -2   24.10   15.50
  -3  15   2    6.50   13.30
   2 -15  -2   90.19   18.90
  -2 -15   2   61.59   15.60
  -2 -15   2   95.79   17.80
  -2 -15   2   46.00   15.20
   2  15  -2   79.89   19.70
  -2  15   2   55.09   18.70
  -1 -15   2   63.99   14.10
   1 -15  -2   31.20   10.10
  -1 -15   2   39.10   13.80
  -1 -15   2   58.19   13.60
   1 -15  -2   56.89   16.60
   1  15  -2   31.40   15.80
  -1  15   2   43.00   17.60
  -1  15   2   51.79   10.60
   0 -15   2  173.58   18.10
   0 -15   2  139.69   16.70
   0 -15   2  136.89   22.00
   0 -15  -2  130.89   16.70
   0 -15  -2  105.79   19.70
   0  15  -2  132.99   22.80
   0  15   2  177.28   25.70
   0  15   2  145.89   17.60
  -1 -15  -2   69.89   15.60
   1 -15   2  114.69   21.10
  -1 -15  -2   95.29   19.10
   1  15   2  108.09   21.00
   1  15   2  119.69   18.10
  -1  15  -2  115.59   20.80
   2 -15   2   72.19   15.80
  -2 -15  -2   41.60   14.00
  -2 -15  -2   94.19   17.70
  -2  15  -2   43.30   16.00
   2  15   2   55.39   17.60
   2  15   2   30.30   14.20
   3  15   2   47.60   17.70
   3  15   2   26.20   14.90
  -3  15  -2   -7.60   12.90
   4  15   2    6.40   12.50
  -4  15  -2    1.90   16.30
   4  15   2   32.80   17.00
  -4 -16   2   19.10   16.40
  -4  16   2   14.30   14.70
   4  16  -2  -14.30   12.10
  -3 -16   2   16.80   15.80
   3  16  -2    7.70   13.50
  -3  16   2   14.20   14.80
  -2 -16   2   24.50   12.40
  -2 -16   2    5.80   13.90
   2  16  -2  -14.60   10.40
  -2  16   2   12.40   15.60
  -1 -16   2   84.59   19.00
  -1 -16   2   71.79   15.20
   1 -16  -2   46.70   17.10
  -1 -16   2   56.99   14.90
  -1  16   2   88.89   20.50
   1  16  -2   68.39   19.50
   0 -16   2   97.19   14.40
   0 -16  -2   59.19   16.50
   0 -16  -2   75.89   14.30
   0 -16   2   76.09   16.60
   0  16   2  129.39   17.10
   0  16  -2  101.59   20.50
   0  16   2   51.29   17.60
  -1 -16  -2  827.82   41.10
   1 -16   2  795.32   44.90
  -1 -16  -2  821.02   45.00
  -1  16  -2  877.31   48.30
   1  16   2  893.11   48.20
   1  16   2  910.61   42.00
  -2 -16  -2    8.80   11.30
   2  16   2   21.80   13.30
   2  16   2   -6.70   10.90
  -2  16  -2   -3.80   12.70
  -3  16  -2  -14.70   11.70
   3  16   2  -14.40   11.30
   3  16   2   14.00   14.00
   4  16   2    2.20   14.60
  -4  16  -2   20.90   16.50
  -4 -17   2  120.99   30.20
   4  17  -2   56.39   20.90
  -4  17   2   50.69   18.80
  -3 -17   2   -3.40   16.50
  -3  17   2   -3.70   16.70
   3  17  -2  -20.50   10.70
  -2 -17   2    1.50   13.00
  -2 -17   2   21.20   14.50
   2  17  -2   -2.70   12.50
  -2  17   2   15.40   14.80
  -1 -17   2   18.40   12.80
  -1  17   2   -1.60   14.10
   1  17  -2   23.30   15.40
   0  17  -2  373.76   33.80
   0  17   2  330.77   32.90
   0  17   2  367.26   25.80
  -1 -17  -2   14.80   12.40
   1  17   2   43.80   17.50
  -1  17  -2   -0.70   14.20
   1  17   2   16.00   11.40
  -2 -17  -2   39.20   15.10
   2  17   2   37.90   15.90
  -2  17  -2   43.40   19.50
   2  17   2   24.20   13.10
   3  17   2   40.20   17.50
   3  17   2   12.60   13.70
  -3  17  -2   31.00   17.90
  -3 -18   2   13.70   17.30
  -2 -18   2   40.70   18.60
  -2  18   2   -1.00   13.70
   2  18  -2   21.10   15.30
  -1 -18   2    4.80   13.80
  -1  18   2   12.30   15.20
   1  18  -2   16.10   16.20
   0  18   2   35.10   19.10
   0  18  -2    4.30   14.30
   1  18   2   -2.70   13.70
   1  18   2   19.80   11.80
  -1  18  -2   22.70   18.10
   2  18   2   34.60   15.10
  -2  18  -2   20.60   17.30
   2  18   2   70.19   20.10
  -3  18  -2  -13.20   14.40
   3  18   2   10.40   15.60
   3  18   2   -3.60   12.30
  -2 -19   2  -13.00   16.60
  -1  19   2   -8.70   14.60
   1  19  -2    9.00   15.80
   0  19  -2   82.49   23.20
   0  19   2   94.29   24.50
  -1  19  -2   22.70   18.70
   1  19   2   39.50   16.80
  -2  19  -2   70.89   25.20
   2  19   2   46.30   19.40
  -2  20   2   -2.30   15.70
   2  20  -2   21.40   18.80
  -1  20   2   21.80   16.00
   1  20  -2   27.90   16.90
   0  20   2   21.00   19.50
   0  20  -2   -3.30   15.30
  -1  20  -2   52.69   19.70
   1  20   2   -3.50   18.80
  -6   0   3  -28.90   10.70
  -6   0   3   -0.20   12.90
  -6   0   3  -17.90   10.00
  -5   0   3    2.00   10.50
  -5   0   3    1.40   13.70
  -5   0   3  -14.20   10.10
  -5   0   3    8.80   11.00
  -4   0   3   -0.40    8.60
  -4   0   3    7.00   10.40
  -4   0   3   -7.00    7.80
  -4   0   3   -0.10   10.00
  -3   0   3    0.40   12.80
  -3   0   3    9.60    6.90
  -3   0   3   -6.50    7.10
  -3   0   3    7.70    7.00
   3   0  -3   -0.70    6.10
   2   0  -3   -5.10    5.10
   2   0  -3   -1.10    5.10
  -2   0   3   -5.20    6.20
  -2   0   3   -6.50    5.80
  -2   0   3    5.40    6.00
  -1   0   3    5.70    6.00
  -1   0   3   -1.30    3.80
   1   0  -3   -4.30    5.00
   1   0  -3    9.00    6.10
   0   0  -3   -4.60    3.20
   0   0  -3    2.30    2.50
   0   0   3   -2.60    2.40
   0   0   3   -4.00    2.50
   1   0   3   -1.40    4.20
  -1   0  -3   -1.80    4.10
  -1   0  -3    2.00    1.80
  -1   0  -3    4.20    2.00
   2   0   3   -0.80    4.40
  -2   0  -3    3.80    4.00
  -2   0  -3    9.80    5.40
  -2   0  -3    0.70    3.70
   3   0   3    2.40    6.00
  -3   0  -3   -3.00    5.60
  -3   0  -3   -5.30    4.60
  -3   0  -3    2.80    6.30
  -4   0  -3   10.40    8.30
   4   0   3   -4.50    7.80
  -4   0  -3    5.10    8.70
  -4   0  -3    6.90    8.30
  -5   0  -3   -5.20    8.50
  -5   0  -3   18.10   11.50
  -5   0  -3    1.00    9.40
   5   0   3    8.80   10.90
  -5   0  -3   -6.20    7.40
  -6   0  -3   -1.20    9.90
  -6  -1   3   99.29   19.80
  -6  -1   3   72.49   18.10
  -6  -1   3  140.59   24.00
  -6   1   3   53.59   16.80
  -6   1   3   69.49   20.70
  -6   1   3  110.69   19.10
  -5  -1   3  176.78   23.90
  -5  -1   3  211.48   23.10
  -5  -1   3  193.38   24.60
  -5  -1   3  168.28   21.80
  -5   1   3  164.98   24.20
  -5   1   3  154.48   20.30
  -5   1   3  160.58   20.60
  -5   1   3  176.88   25.00
  -4  -1   3   -6.80    9.40
  -4  -1   3   10.20   10.70
  -4  -1   3    4.30    9.00
  -4  -1   3    2.40    9.40
  -4   1   3   -7.80    7.40
  -4   1   3   -2.90    7.90
  -4   1   3  -12.10    9.40
  -4   1   3   25.90   12.40
  -3  -1   3  800.32   40.00
  -3  -1   3  722.53   36.50
  -3  -1   3  728.63   30.80
   3  -1  -3  760.42   29.70
  -3   1   3  779.42   32.70
  -3   1   3  764.72   29.90
   3   1  -3  800.62   32.50
  -3   1   3  783.82   39.00
  -3   1   3  802.02   30.60
   2  -1  -3 2051.99   50.59
  -2  -1   3 2020.00   52.89
  -2  -1   3 1945.81   51.49
  -2   1   3 1974.60   52.59
   2   1  -3 2066.19   52.99
   2   1  -3 2046.50   52.29
  -2   1   3 1966.00   52.59
  -2   1   3 2070.39   50.79
  -1  -1   3 7775.02  147.19
   1  -1  -3 7485.55  146.49
  -1   1   3 7570.44  146.39
   1   1  -3 7574.44  146.69
  -1   1   3 7574.84  146.49
   0  -1   3   46.40    4.90
   0  -1  -3   42.60    6.20
   0  -1   3   53.69    6.00
   0  -1  -3   44.50    4.70
   0   1   3   42.60    6.20
   0   1   3   46.90    4.90
   0   1  -3   43.80    4.80
   0   1  -3   47.60    5.60
   1  -1   3 1212.88   29.70
  -1  -1  -3 1325.47   33.00
   1  -1   3 1139.39   26.70
  -1   1  -3 1193.88   25.10
  -1   1  -3 1235.88   29.80
   1   1   3 1211.48   24.90
   1   1   3 1135.79   31.70
  -2  -1  -3 1840.62   47.40
  -2  -1  -3 1799.02   40.90
   2  -1   3 1746.43   43.80
  -2   1  -3 1738.23   43.70
   2   1   3 1826.32   47.20
  -2   1  -3 1767.92   41.00
   2   1   3 1778.12   40.80
  -2   1  -3 1741.43   40.50
  -3  -1  -3  119.69   13.20
  -3  -1  -3   99.59   11.00
  -3  -1  -3  114.09   11.90
   3  -1   3  147.79   15.70
  -3   1  -3  132.79   12.90
  -3   1  -3  138.69   12.10
   3   1   3  110.39   13.00
  -3   1  -3  117.09   11.30
   4  -1   3    0.80    7.90
  -4  -1  -3    9.60    8.50
  -4  -1  -3    6.90    8.30
  -4  -1  -3    3.80    8.50
  -4   1  -3   -7.00    6.50
   4   1   3    5.80    9.90
  -4   1  -3   -3.90    7.60
  -4   1  -3   13.90    8.60
  -5  -1  -3   15.70   10.80
  -5  -1  -3    3.90    9.00
  -5  -1  -3   13.10   10.00
  -5  -1  -3   -8.70    9.00
  -5   1  -3   -0.40    9.10
   5   1   3   12.30   11.20
  -5   1  -3    1.50   10.00
  -5   1  -3    9.10   10.70
  -5   1  -3   17.50   10.50
  -6  -1  -3   45.70   21.70
  -6  -1  -3   59.09   15.40
  -6   1  -3   53.39   17.10
  -6  -2   3   14.70   14.50
  -6  -2   3   -9.40   11.50
  -6   2   3   13.20   13.80
  -6   2   3    2.50   10.70
  -5  -2   3  -10.50    9.80
  -5  -2   3   14.20   13.10
  -5  -2   3  -14.80    9.60
  -5  -2   3    0.90   12.60
  -5   2   3  -15.80    9.40
  -5   2   3    7.70   12.80
  -5   2   3   -7.90   10.50
  -5   2   3    2.30    8.50
  -4  -2   3  320.87   24.30
  -4  -2   3  300.47   24.40
  -4  -2   3  333.87   25.50
  -4  -2   3  277.47   23.80
  -4   2   3  295.17   21.20
   4   2  -3  305.27   24.50
  -4   2   3  277.67   24.00
  -4   2   3  308.57   24.70
  -4   2   3  279.07   20.50
  -3  -2   3   36.00    9.10
  -3  -2   3   43.80   10.70
   3  -2  -3   49.40   10.10
  -3  -2   3   65.89   11.90
  -3   2   3   56.19   12.00
  -3   2   3   24.40    8.30
  -3   2   3   58.99   12.10
   3   2  -3   49.70   11.40
  -2  -2   3 5990.10  124.99
   2  -2  -3 6067.79  126.09
   2  -2  -3 5630.24  120.19
  -2  -2   3 6095.59  126.29
   2   2  -3 6197.48  126.99
  -2   2   3 6250.17  126.59
  -2   2   3 5831.62  120.99
  -2   2   3 5896.51  125.19
   2   2  -3 5953.80  124.99
   1  -2  -3 1575.84   40.20
   1  -2  -3 1612.04   38.70
  -1  -2   3 1558.24   40.50
  -1  -2   3 1553.34   39.90
   1   2  -3 1634.34   40.20
  -1   2   3 1595.84   38.80
  -1   2   3 1607.24   40.30
   1   2  -3 1612.14   40.70
   0  -2  -3    0.80    4.10
   0  -2  -3    0.70    3.50
   0  -2   3   -0.10    3.30
   0  -2   3   -2.50    3.90
   0   2  -3    4.90    3.70
   0   2  -3    0.50    3.60
   0   2   3   -4.90    2.90
   0   2   3   -3.70    4.20
   2  -2   3 1066.49   28.80
   2  -2   3 1039.10   28.30
  -2  -2  -3 1008.20   27.90
  -2  -2  -3 1058.79   34.10
   2   2   3 1046.30   33.90
   2   2   3 1014.20   28.00
  -2   2  -3 1037.50   28.60
  -2   2  -3 1034.00   27.90
  -3  -2  -3   -8.60    5.50
  -3  -2  -3    3.30    6.70
   3  -2   3   -2.00    5.50
   3   2   3   -1.90    6.10
  -3   2  -3    1.80    6.10
  -3   2  -3    1.20    5.60
   3   2   3    6.10    6.40
  -3   2  -3   -3.20    5.20
   4  -2   3    2.30    7.50
  -4  -2  -3   -5.00    8.50
  -4  -2  -3    1.00    7.80
  -4  -2  -3   25.00   10.20
  -4   2  -3   -8.40    7.40
  -4   2  -3    7.10    9.30
   4   2   3   16.00   10.20
  -4   2  -3    1.40    9.10
  -4   2  -3   21.60    9.60
  -5  -2  -3   -8.50    8.30
  -5  -2  -3   -6.40    9.40
  -5  -2  -3   -6.90    9.30
  -5  -2  -3    7.60    9.80
   5   2   3   19.70   13.10
  -5   2  -3   -2.40    7.30
  -5   2  -3   -6.80    8.20
  -5   2  -3    0.40    9.00
  -5   2  -3  -12.80    7.90
  -6  -2  -3  -19.50   10.80
  -6  -3   3   37.20   16.50
  -6  -3   3   56.49   18.10
  -6   3   3   49.60   17.50
  -6   3   3    9.40   15.10
  -5  -3   3   11.80   12.50
  -5  -3   3   27.50   13.70
  -5   3   3    9.20   12.30
  -5   3   3    8.60   12.80
   5   3  -3   27.10   13.60
  -5   3   3   -2.90    8.40
  -5   3   3    0.70    9.80
  -4  -3   3  628.54   34.50
  -4  -3   3  634.64   34.60
  -4   3   3  671.73   30.60
  -4   3   3  647.74   30.80
  -4   3   3  656.73   35.00
   4   3  -3  637.94   34.60
  -4   3   3  680.33   35.10
   3  -3  -3 2016.20   58.89
  -3  -3   3 1935.61   58.09
  -3  -3   3 2023.50   58.19
   3  -3  -3 2004.90   52.99
  -3  -3   3 2043.10   59.09
  -3   3   3 1978.50   58.39
  -3   3   3 1958.20   58.19
   3   3  -3 1984.60   58.59
  -3   3   3 1848.32   59.59
  -2  -3   3  730.23   28.40
  -2  -3   3  727.63   33.10
   2  -3  -3  721.83   24.10
  -2  -3   3  731.03   27.90
   2  -3  -3  722.23   28.20
  -2   3   3  701.53   31.70
  -2   3   3  697.53   24.30
   2   3  -3  726.23   29.40
   2   3  -3  719.23   27.90
  -1  -3   3 2913.41   64.59
  -1  -3   3 2851.51   63.29
   1  -3  -3 2798.72   61.09
   1  -3  -3 2808.42   63.89
   1   3  -3 2794.92   63.49
   1   3  -3 2850.41   64.69
  -1   3   3 2794.62   63.79
  -1   3   3 2859.31   61.59
   0  -3   3 5240.58  103.69
   0  -3  -3 5386.36  103.49
   0  -3   3 5253.67  101.59
   0  -3  -3 5411.96  105.59
   0   3  -3 5141.69  103.49
   0   3   3 5344.67  103.59
   0   3   3 5379.16  105.59
   0   3  -3 5215.38  101.79
  -1  -3  -3    0.00    3.90
   1  -3   3    0.70    2.80
   1  -3   3    5.10    4.20
  -1  -3  -3    5.50    6.20
  -1   3  -3   -0.40    4.20
   1   3   3    5.70    4.20
  -1   3  -3   -0.70    3.00
   1   3   3   -0.40    5.80
   2  -3   3  280.77   12.20
  -2  -3  -3  297.57   14.00
  -2  -3  -3  254.27   16.80
   2  -3   3  283.07   14.30
   2   3   3  269.37   13.40
  -2   3  -3  278.77   12.20
  -2   3  -3  253.57   13.40
   2   3   3  265.27   20.30
   3  -3   3  639.54   23.80
  -3  -3  -3  680.53   30.70
  -3  -3  -3  644.34   25.50
   3  -3   3  655.63   26.10
   3   3   3  655.13   30.20
  -3   3  -3  654.03   24.20
   3   3   3  644.04   25.50
  -3   3  -3  642.54   25.30
  -4  -3  -3   23.60   11.40
  -4  -3  -3    9.80   10.10
   4   3   3    0.90   10.30
   4   3   3   -3.80    8.40
  -4   3  -3    9.40   16.40
  -4   3  -3   17.20    9.70
  -4   3  -3   15.10    8.70
  -4   3  -3   37.50    9.80
  -5  -3  -3   16.40   11.00
  -5  -3  -3    4.10    9.10
  -5   3  -3   18.30    9.00
  -5   3  -3   29.30   10.40
  -5   3  -3   22.80    9.90
  -5   3  -3   27.90   11.10
  -6  -3  -3   -6.70    9.20
  -6  -4   3    2.70   11.90
  -6  -4   3    8.40   14.60
  -6   4   3    1.10   12.00
  -5  -4   3   50.19   15.40
  -5  -4   3   43.30   16.20
  -5   4   3   89.59   23.20
   5   4  -3   92.89   18.50
  -5   4   3   51.09   12.70
  -5   4   3   57.59   13.90
  -4  -4   3  555.54   31.00
  -4  -4   3  558.64   32.80
  -4   4   3  546.25   27.70
  -4   4   3  621.44   34.10
  -4   4   3  525.95   32.50
   4   4  -3  574.04   33.20
  -4   4   3  552.24   27.80
  -3  -4   3  210.98   19.20
   3  -4  -3  276.37   20.20
  -3  -4   3  295.57   21.00
  -3  -4   3  272.77   20.60
   3  -4  -3  260.77   16.00
  -3   4   3  277.07   16.80
   3   4  -3  313.77   21.80
  -3   4   3  263.07   20.80
  -2  -4   3  347.77   19.90
  -2  -4   3  337.67   19.30
   2  -4  -3  356.86   20.00
  -2  -4   3  361.36   20.30
   2  -4  -3  354.76   16.10
  -2   4   3  344.17   15.90
  -2   4   3  348.27   19.90
   2   4  -3  320.97   19.50
  -1  -4   3 2351.86   57.19
  -1  -4   3 2356.56   56.09
  -1  -4   3 2469.65   56.39
   1  -4  -3 2438.76   53.59
   1  -4  -3 2275.47   56.59
   1   4  -3 2355.86   57.49
  -1   4   3 2372.26   53.59
  -1   4   3 2406.06   57.39
   1   4  -3 2342.87   55.99
   0  -4  -3 2283.97   52.19
   0  -4   3 2297.57   48.20
   0  -4   3 2210.28   51.39
   0  -4  -3 2249.27   51.19
   0   4  -3 2176.18   51.49
   0   4  -3 2234.28   48.20
   0   4   3 2248.18   51.39
   0   4   3 2190.58   51.59
  -1  -4  -3 2907.61   67.39
  -1  -4  -3 2880.81   61.99
   1  -4   3 2862.01   55.19
   1  -4   3 2814.02   61.99
  -1   4  -3 2914.21   62.49
   1   4   3 2823.02   66.79
  -1   4  -3 2898.91   55.39
   1   4   3 2881.11   61.99
  -2  -4  -3 3457.55   85.39
   2  -4   3 3747.92   79.79
   2  -4   3 3643.94   72.29
  -2  -4  -3 3708.93   79.19
  -2   4  -3 3700.33   79.49
  -2   4  -3 3567.64   72.39
   2   4   3 3790.12   79.59
   2   4   3 3692.43   86.19
  -3  -4  -3  291.27   21.00
  -3  -4  -3  274.27   17.40
   3  -4   3  257.87   17.50
   3  -4   3  283.47   14.70
  -3   4  -3  281.97   21.30
  -3   4  -3  292.57   14.80
   3   4   3  267.77   20.80
   3   4   3  272.47   17.90
  -4  -4  -3  130.39   19.30
  -4  -4  -3  113.89   16.00
  -4   4  -3  114.39   15.50
   4   4   3  126.89   16.10
  -4   4  -3  149.69   16.70
   4   4   3  126.09   19.20
  -4   4  -3  155.88   17.20
  -4   4  -3  103.29   13.00
  -5  -4  -3   26.10   12.50
  -5  -4  -3   13.00   10.40
  -5  -4  -3   -4.50    8.60
  -5   4  -3    1.30    9.10
  -5   4  -3   -3.60    8.60
   5   4   3   28.60   14.00
   5   4   3   -8.50    8.90
  -5   4  -3    0.10    7.60
  -6  -4  -3    8.30   12.20
  -6  -5   3   19.70   14.90
  -6  -5   3   13.60   13.70
  -6   5   3   56.39   17.70
   6   5  -3   52.29   17.20
  -5  -5   3   50.49   16.10
  -5  -5   3   31.90   13.80
  -5  -5   3   13.30   13.50
  -5   5   3   29.80   12.30
  -5   5   3   52.49   17.00
  -5   5   3   34.40   14.40
   5   5  -3    4.20   14.00
   4  -5  -3  175.68   21.30
  -4  -5   3  160.98   21.50
  -4  -5   3  137.39   20.30
  -4  -5   3  155.88   21.60
  -4   5   3  162.18   16.20
  -4   5   3  109.59   18.80
  -4   5   3  173.48   22.30
   4   5  -3  140.49   20.60
   3  -5  -3  415.56   25.40
  -3  -5   3  396.56   24.10
  -3  -5   3  466.55   26.90
  -3  -5   3  433.16   26.00
   3  -5  -3  429.56   20.40
  -3   5   3  451.35   21.30
   3   5  -3  381.26   25.10
  -3   5   3  432.56   25.80
  -2  -5   3  231.88   16.70
   2  -5  -3  220.88   12.60
  -2  -5   3  193.18   16.40
  -2  -5   3  218.08   16.30
   2  -5  -3  202.18   16.00
  -2   5   3  204.08   12.90
   2   5  -3  222.08   17.00
  -2   5   3  159.48   15.20
   1  -5  -3   -8.30    5.10
   1  -5  -3    9.70    4.80
  -1  -5   3   -5.50    5.70
  -1  -5   3    1.30    5.10
  -1  -5   3    2.30    5.90
  -1   5   3    2.30    6.20
  -1   5   3   -3.30    4.20
   1   5  -3   -0.30    5.90
   0  -5   3    6.70    4.10
   0  -5  -3   12.30    5.90
   0  -5  -3   10.70    6.00
   0   5  -3    7.20    5.90
   0   5   3   -0.90    5.20
   0   5   3   14.90    6.10
   0   5  -3    9.00    4.40
   1  -5   3  514.55   12.20
   1  -5   3  485.35   19.40
  -1  -5  -3  463.55   19.00
  -1  -5  -3  468.25   21.70
  -1   5  -3  508.15   19.90
   1   5   3  484.35   22.00
   1   5   3  512.85   19.80
   2  -5   3   13.50    3.10
  -2  -5  -3    9.50    6.30
   2  -5   3    9.60    6.70
  -2  -5  -3   13.50    9.30
  -2   5  -3    9.50    5.80
   2   5   3    2.60    5.10
   2   5   3    6.30    7.60
  -2   5  -3    8.90    2.90
  -3  -5  -3  290.67   22.00
   3  -5   3  266.87   18.50
  -3  -5  -3  287.97   18.70
   3   5   3  234.68   17.70
   3   5   3  228.88   20.40
  -3   5  -3  259.67   13.10
  -3   5  -3  280.07   13.30
  -3   5  -3  268.67   18.30
   4  -5   3   59.39   13.80
  -4  -5  -3   40.50   13.30
  -4  -5  -3   32.10   10.40
  -4   5  -3   49.60   12.60
   4   5   3   19.90   12.80
  -4   5  -3   44.50    8.90
   4   5   3   51.79   12.50
  -4   5  -3   53.99    9.50
  -5  -5  -3   61.29   14.10
  -5  -5  -3   60.39   15.90
   5   5   3   42.80   13.10
  -5   5  -3   82.39   15.10
  -5   5  -3   61.09   14.10
   5   5   3   60.59   17.40
  -6  -5  -3    7.30   13.00
   6   5   3   37.20   16.50
  -6  -6   3   -0.30   12.90
   6   6  -3  -18.50   10.70
  -6   6   3   -0.30   13.30
  -5  -6   3    8.00   13.40
  -5  -6   3   26.50   13.50
  -5  -6   3   12.40   12.80
  -5   6   3   25.40   10.90
  -5   6   3    5.20   12.60
   5   6  -3    7.80   12.70
  -5   6   3   24.20   15.20
   4  -6  -3  441.16   31.10
  -4  -6   3  475.35   32.20
  -4  -6   3  496.35   33.00
  -4  -6   3  530.05   32.60
   4  -6  -3  462.95   24.20
  -4   6   3  480.65   32.00
  -4   6   3  496.25   25.30
  -4   6   3  448.16   23.50
   4   6  -3  438.16   31.00
  -3  -6   3  185.78   19.50
   3  -6  -3  147.89   12.80
  -3  -6   3  122.79   16.90
  -3  -6   3  141.39   18.20
   3  -6  -3  136.19   17.70
   3   6  -3  161.78   18.40
  -3   6   3  152.18   18.00
  -3   6   3  168.28   14.10
  -2  -6   3  231.38   17.90
  -2  -6   3  276.07   22.70
   2  -6  -3  269.27   14.10
   2   6  -3  272.97   19.50
  -2   6   3  282.07   19.70
  -2   6   3  263.27   14.30
  -1  -6   3   31.00    7.30
   1  -6  -3   42.40    6.70
   1  -6  -3   28.30    7.90
  -1  -6   3   30.80    7.40
  -1  -6   3   37.00    8.30
  -1   6   3   44.50    6.80
   0  -6   3  918.31   30.60
   0  -6  -3  969.10   31.00
   0  -6   3  902.61   25.40
   0  -6   3  877.61   25.40
   0  -6  -3  935.71   29.40
   0   6   3  972.20   31.50
   0   6  -3  895.21   30.50
   0   6   3  926.51   29.50
  -1  -6  -3   -5.50    4.60
   1  -6   3    3.90    1.90
  -1  -6  -3    3.70    5.80
   1  -6   3    4.40    5.50
  -1   6  -3    1.60    5.00
   1   6   3    5.90    6.20
   2  -6   3   39.40    8.40
  -2  -6  -3   16.30    7.40
  -2  -6  -3   19.40    8.90
   2   6   3   47.80    9.50
  -2   6  -3   25.60    8.70
   2   6   3   30.70    9.60
  -3  -6  -3   76.39   14.30
   3  -6   3   52.19   10.70
  -3  -6  -3   82.29   12.80
  -3   6  -3   66.89    7.00
   3   6   3   76.79   14.60
  -3   6  -3   67.79   12.40
  -3   6  -3   73.39    7.20
   3   6   3   69.39   11.60
   4  -6   3  -12.50    9.00
  -4  -6  -3    7.40    9.00
  -4  -6  -3   -6.60    8.00
  -4   6  -3    4.70    6.00
  -4   6  -3   -8.10    8.40
   4   6   3    6.80   11.40
  -4   6  -3    3.80    5.70
   4   6   3    0.90    9.40
  -5  -6  -3   66.09   16.30
  -5  -6  -3   67.59   21.30
   5   6   3   37.30   15.40
   5   6   3   44.20   13.10
  -5   6  -3   59.29   14.60
  -5   6  -3   73.39   16.20
  -6  -6  -3   26.40   16.30
   6   6   3   38.90   17.70
  -6  -7   3   33.00   15.70
  -6   7   3   44.10   16.50
   6   7  -3   26.10   16.50
   5  -7  -3  153.48   23.60
  -5  -7   3  157.48   24.80
  -5  -7   3  114.09   22.10
  -5   7   3  197.58   26.40
  -5   7   3  130.29   22.50
   5   7  -3  126.79   22.10
  -4  -7   3  264.87   26.40
   4  -7  -3  275.27   19.00
  -4  -7   3  324.67   27.70
   4  -7  -3  277.47   26.50
  -4  -7   3  313.47   28.60
   4   7  -3  300.07   27.40
  -4   7   3  266.37   27.10
  -4   7   3  306.07   19.60
  -4   7   3  317.17   19.40
   3  -7  -3   56.89    9.20
   3  -7  -3   37.20   12.30
  -3  -7   3   33.60   10.90
  -3  -7   3   26.10   11.90
  -3  -7   3   47.30   12.80
  -3   7   3   62.59   14.00
   3   7  -3   46.40   13.10
  -3   7   3   41.20    8.30
  -2  -7   3   51.89   11.90
   2  -7  -3   53.09   11.60
   2  -7  -3   60.29    8.00
  -2  -7   3   67.59   11.60
  -2  -7   3   87.09   12.80
   2   7  -3   65.89   13.00
  -2   7   3   69.09    9.00
  -2   7   3   74.19   13.40
   1  -7  -3   18.60    7.50
   1  -7  -3    6.70    5.00
  -1  -7   3    6.50    5.90
  -1  -7   3   12.90    6.30
  -1  -7   3   18.10    8.10
   1   7  -3    5.80    6.90
  -1   7   3   10.90    7.70
  -1   7   3   11.40    5.50
   0  -7   3  854.21   25.60
   0  -7  -3  881.91   29.50
   0  -7   3  897.41   31.40
   0  -7  -3  882.81   31.10
   0  -7   3  863.71   25.30
   0   7   3  873.71   29.60
  -1  -7  -3   58.69   10.00
   1  -7   3   57.19    9.50
  -1  -7  -3   58.89   10.30
   1  -7   3   58.29    4.00
   1   7   3   50.99    9.60
   1   7   3   66.59   10.60
  -2  -7  -3 1546.55   49.70
   2  -7   3 1442.06   44.60
  -2  -7  -3 1548.74   45.70
   2   7   3 1449.65   48.90
   2   7   3 1561.94   46.00
  -2   7  -3 1560.54   46.20
  -3  -7  -3   -7.70    7.90
  -3  -7  -3   -7.70    9.00
   3  -7   3   -2.40    7.20
  -3   7  -3    0.60    8.50
  -3   7  -3    4.10    2.60
  -3   7  -3    0.70    2.60
   3   7   3   -7.70    7.60
   3   7   3   12.60   10.80
   4  -7   3  160.08   20.10
  -4  -7  -3  164.98   19.20
  -4  -7  -3  147.99   24.60
  -4   7  -3  137.09   10.70
   4   7   3  150.88   22.70
   4   7   3  166.68   20.30
  -4   7  -3  160.88   18.60
   5  -7   3   13.70   14.00
  -5   7  -3   19.30   11.80
   5   7   3   29.90   12.80
   5   7   3   17.10   14.90
  -5   7  -3    8.10   14.10
  -6  -7  -3   16.10   14.30
   6   7   3    5.70   13.30
  -6  -8   3   14.70   14.90
  -6   8   3    7.00   14.90
   6   8  -3    2.00   12.20
   5  -8  -3  186.88   26.90
  -5  -8   3  221.28   26.10
  -5  -8   3  236.08   29.80
  -5   8   3  202.58   27.00
  -5   8   3  258.07   28.00
   5   8  -3  231.38   27.00
  -4  -8   3   49.30   15.70
   4  -8  -3   63.49   11.20
   4  -8  -3   81.69   17.60
  -4   8   3   65.09   11.70
  -4   8   3   67.89   17.40
  -4   8   3   64.89   10.70
   4   8  -3   84.29   18.50
  -3  -8   3    7.10   10.90
  -3  -8   3   26.20   12.10
  -3  -8   3   -1.70   10.40
   3  -8  -3   17.50    6.80
   3  -8  -3    2.90    9.90
  -3   8   3   11.60    6.80
   3   8  -3    8.90   10.50
  -3   8   3    8.50   11.20
   2  -8  -3  899.21   36.50
  -2  -8   3  786.52   34.20
   2  -8  -3  848.82   27.20
  -2  -8   3  820.02   36.10
  -2  -8   3  867.91   34.80
  -2   8   3  845.52   27.60
   2   8  -3  841.22   36.60
  -2   8   3  920.01   37.10
  -1  -8   3  815.92   33.80
   1  -8  -3  815.62   27.40
   1  -8  -3  902.51   34.60
  -1  -8   3  822.42   29.90
  -1   8   3  844.12   34.20
  -1   8   3  856.71   28.10
   1   8  -3  838.92   34.10
   0  -8  -3  117.29   11.50
   0  -8  -3  121.99   13.20
   0  -8   3  108.29   12.90
   0  -8   3  106.99    9.50
   0  -8   3  119.89   10.10
   0   8   3  129.19   14.10
   0   8   3  106.29   12.20
   0   8  -3   93.79   13.30
  -1  -8  -3   -8.00    5.50
  -1  -8  -3    6.20    5.60
   1  -8   3   -0.60    2.30
   1  -8   3   -1.40    2.10
   1  -8   3   -1.50    5.60
   1   8   3   -1.00    6.10
   1   8   3    4.80    7.20
  -1   8  -3    3.00    7.30
  -2  -8  -3  652.03   31.70
   2  -8   3  715.33   34.50
  -2  -8  -3  653.73   33.00
   2   8   3  728.43   30.80
  -2   8  -3  684.93   30.60
   2   8   3  680.23   32.70
  -3  -8  -3    9.40    8.80
   3  -8   3    2.10    9.90
  -3  -8  -3   23.00   12.10
   3   8   3    7.60    9.10
   3   8   3   33.30   13.30
  -3   8  -3    6.40    9.90
  -4  -8  -3  116.69   18.20
  -4  -8  -3   92.79   18.70
   4  -8   3  129.59   18.60
  -4   8  -3  122.99   17.90
   4   8   3  126.19   19.40
   4   8   3  108.09   18.60
   5  -8   3   59.39   26.20
   5   8   3  101.39   19.10
   5   8   3  122.29   22.90
  -5   8  -3  101.19   19.40
  -6  -9   3   24.50   19.50
   6   9  -3   26.70   17.10
  -6   9   3   13.70   14.10
  -5  -9   3   11.50   13.60
  -5   9   3   18.00   14.60
   5   9  -3    1.60   11.90
  -4  -9   3  215.78   25.80
  -4  -9   3  168.28   23.50
   4   9  -3  166.68   28.30
  -3  -9   3  160.18   18.70
  -3  -9   3  166.18   22.00
   3  -9  -3  184.78   13.90
  -3  -9   3  190.78   19.40
   3  -9  -3  237.78   23.50
   3   9  -3  182.28   22.80
  -3   9   3  186.18   23.10
  -3   9   3  200.98   14.70
  -2  -9   3   21.80    9.90
   2  -9  -3   39.10    7.80
  -2  -9   3   16.20   10.90
  -2  -9   3   38.90   11.30
   2  -9  -3   29.80   11.20
  -2   9   3   25.10   11.60
  -2   9   3   27.60    7.10
   2   9  -3   24.90   11.80
  -1  -9   3  181.28   15.30
  -1  -9   3  192.08   15.50
  -1  -9   3  175.48   17.30
   1  -9  -3  205.28   17.10
   1  -9  -3  177.28   12.90
  -1   9   3  160.08   13.30
  -1   9   3  178.28   17.30
   1   9  -3  191.38   18.10
   0  -9  -3   95.49   13.50
   0  -9   3   82.89   13.40
   0  -9   3   84.79    9.30
   0  -9   3   93.89   10.30
   0  -9  -3   87.59   11.80
   0   9   3   82.69   13.40
   0   9   3   56.89   11.00
   0   9  -3  110.29   15.30
  -1  -9  -3   87.89   12.90
  -1  -9  -3   73.29   12.00
   1  -9   3   73.69    5.60
   1  -9   3   81.59    5.90
   1  -9   3   54.19   10.80
  -1   9  -3   63.99   12.30
   1   9   3   83.29   13.20
   1   9   3   63.19   11.60
   2  -9   3   13.80    8.70
  -2  -9  -3   32.10   10.60
  -2  -9  -3   14.10    9.60
   2   9   3   15.70   10.50
  -2   9  -3   22.60   10.30
   2   9   3   27.30   10.20
  -3  -9  -3   73.49   14.00
  -3  -9  -3   73.89   16.40
   3  -9   3   89.19   15.30
  -3   9  -3   55.59   14.00
   3   9   3   68.09   16.50
   3   9   3   79.59   15.00
  -4  -9  -3  236.78   23.00
  -4  -9  -3  261.87   26.40
   4  -9   3  192.78   21.00
  -4   9  -3  238.58   25.20
   4   9   3  244.88   24.20
   4   9   3  222.18   25.90
   5   9   3   73.49   17.90
   5   9   3   69.09   19.30
  -6  -9  -3   64.19   21.90
   6   9   3   23.20   14.80
  -6 -10   3   -0.90   16.40
  -6  10   3    8.20   16.10
   6  10  -3   13.70   14.10
  -5 -10   3  -15.00   11.50
  -5  10   3    8.40   13.90
   5  10  -3    8.10   13.80
  -4 -10   3   46.20   14.70
  -4 -10   3   52.29   16.00
  -4 -10   3   33.40   14.30
   4 -10  -3   37.80   15.30
   4  10  -3   28.30   15.20
  -4  10   3    7.00   13.30
   3 -10  -3    9.60    6.50
  -3 -10   3   20.10   12.30
   3 -10  -3    4.20   11.60
  -3 -10   3   17.40   12.90
  -3 -10   3   15.80   12.60
  -3  10   3    5.20   12.90
  -3  10   3   -5.00    5.90
   3  10  -3  -14.70    9.90
   2 -10  -3 1247.28   35.70
  -2 -10   3 1172.68   44.60
   2 -10  -3 1274.27   48.00
  -2 -10   3 1223.48   46.10
  -2 -10   3 1350.16   50.29
  -2  10   3 1241.58   36.20
  -2  10   3 1233.78   48.50
   2  10  -3 1195.38   48.00
  -1 -10   3  340.07   20.70
  -1 -10   3  380.56   24.90
   1 -10  -3  344.37   23.70
  -1 -10   3  338.77   20.30
   1 -10  -3  343.77   18.10
  -1  10   3  330.67   24.10
   1  10  -3  361.16   24.60
  -1  10   3  354.56   18.70
   0 -10  -3  216.58   16.40
   0 -10   3  155.58   13.00
   0 -10  -3  171.58   17.20
   0 -10   3  174.98   13.10
   0 -10   3  200.78   18.10
   0  10   3  178.88   16.10
   0  10   3  151.28   17.50
   0  10  -3  177.58   18.40
  -1 -10  -3   18.20    9.20
   1 -10   3   -1.90    3.20
   1 -10   3   14.10    8.20
  -1 -10  -3    2.80    7.50
   1 -10   3   -3.10    2.80
   1  10   3   -1.10    7.30
  -1  10  -3   -6.70    7.50
   1  10   3    1.80    7.20
   2 -10   3   55.49   12.70
  -2 -10  -3   49.70   12.80
  -2 -10  -3   60.09   12.70
   2  10   3   53.99   14.10
  -2  10  -3   45.70   13.20
   2  10   3   50.59   12.60
  -3 -10  -3  100.29   18.60
   3 -10   3  111.09   17.90
  -3 -10  -3   78.59   15.50
  -3  10  -3  136.39   19.40
   3  10   3  106.09   17.30
   3  10   3   89.09   18.00
   4 -10   3  282.97   25.10
  -4 -10  -3  260.87   26.90
  -4 -10  -3  267.17   24.60
  -4  10  -3  309.97   25.90
   4  10   3  298.17   29.10
   4  10   3  291.37   26.70
  -5  10  -3   20.50   13.50
   5  10   3   35.00   15.90
   5  10   3    5.60   13.60
  -5 -11   3   -8.60   14.30
  -5  11   3   30.60   14.80
   5  11  -3   -2.50   12.40
  -4 -11   3   -3.70   11.20
  -4 -11   3   18.70   14.00
   4 -11  -3    4.30   11.80
  -4 -11   3   19.10   12.20
  -4  11   3   -4.50   12.10
   4  11  -3   -3.30   11.50
  -3 -11   3  360.26   28.20
  -3 -11   3  329.07   29.60
   3 -11  -3  306.77   17.10
   3 -11  -3  331.87   27.80
  -3 -11   3  298.37   28.20
  -3  11   3  296.57   17.00
  -3  11   3  304.27   28.40
   3  11  -3  298.47   28.50
   2 -11  -3   82.89   10.40
  -2 -11   3  100.19   16.10
   2 -11  -3  108.59   18.40
  -2 -11   3   76.79   16.10
  -2 -11   3  117.69   17.40
  -2  11   3   97.39   18.40
   2  11  -3   71.49   16.80
  -2  11   3  107.59   12.10
  -1 -11   3  100.09   13.40
   1 -11  -3   63.09   13.70
   1 -11  -3   87.49   11.50
  -1 -11   3   76.49   13.10
  -1 -11   3   69.19   14.50
  -1  11   3   98.19   17.20
   1  11  -3   69.29   15.20
   0 -11  -3  148.99   17.90
   0 -11   3  156.98   17.00
   0 -11  -3  131.69   15.60
   0 -11   3  145.29   13.10
   0 -11   3  147.29   13.10
   0  11  -3  143.89   16.80
   0  11   3  132.39   18.60
   0  11   3  139.89   14.70
   1 -11   3   77.19    7.20
  -1 -11  -3  106.49   16.00
  -1 -11  -3   66.69   13.00
   1 -11   3   75.39   14.20
   1 -11   3   77.29    7.60
   1  11   3   82.59   14.10
  -1  11  -3   85.59   15.40
   1  11   3   94.59   16.30
  -2 -11  -3   69.29   14.90
   2 -11   3   80.09   15.40
  -2 -11  -3   37.40   12.90
  -2  11  -3   60.49   14.80
   2  11   3   57.39   14.20
   2  11   3   52.09   14.00
  -3 -11  -3   31.80   15.10
   3 -11   3   62.19   14.10
  -3 -11  -3   37.40   13.10
   3  11   3   53.79   14.80
  -3  11  -3   59.89   15.60
  -4 -11  -3    1.20    9.50
   4 -11   3   20.10   13.60
   4  11   3   11.70   13.70
   4  11   3    2.10   12.10
  -4  11  -3   21.90   12.70
  -5  11  -3  109.79   20.60
   5  11   3   92.09   21.50
   5  11   3   92.49   21.50
  -5 -12   3   52.89   19.50
  -5  12   3   -4.60   14.30
   5  12  -3   32.90   16.30
  -4 -12   3   48.20   16.80
   4  12  -3   32.80   16.00
   3 -12  -3  131.79   21.70
  -3 -12   3  109.99   20.60
   3  12  -3  106.09   20.90
  -3  12   3  124.99   23.00
  -2 -12   3  542.05   31.70
  -2 -12   3  594.24   35.60
   2 -12  -3  579.74   23.70
  -2 -12   3  621.44   34.40
   2 -12  -3  550.94   33.60
  -2  12   3  562.34   23.60
   2  12  -3  606.84   36.90
  -2  12   3  610.44   36.80
  -1 -12   3  790.32   33.60
  -1 -12   3  742.53   37.90
   1 -12  -3  742.63   29.20
   1 -12  -3  756.52   37.80
  -1 -12   3  753.52   33.10
   1  12  -3  696.23   37.50
  -1  12   3  713.23   29.40
  -1  12   3  826.22   40.10
   0 -12  -3  413.46   27.00
   0 -12   3  395.36   27.30
   0 -12   3  409.16   21.30
   0 -12  -3  436.36   24.20
   0 -12   3  378.06   20.20
   0  12   3  389.16   28.00
   0  12  -3  387.56   27.70
   0  12   3  375.26   23.10
  -1 -12  -3   43.60   11.60
   1 -12   3   46.20   13.10
   1 -12   3   52.59    6.80
  -1 -12  -3   34.50   12.50
   1 -12   3   33.40    5.90
   1  12   3   62.19   13.80
   1  12   3   48.80   14.60
  -1  12  -3   56.09   14.50
  -2 -12  -3   -9.70   10.10
   2 -12   3   -4.50    9.20
  -2 -12  -3   13.30   11.00
   2  12   3    2.20   11.40
   2  12   3    2.20   10.10
  -2  12  -3    0.70   11.50
  -3 -12  -3  405.86   30.00
  -3 -12  -3  370.16   30.40
   3 -12   3  441.46   29.60
   3  12   3  447.26   33.00
  -3  12  -3  479.55   32.60
   3  12   3  467.55   31.10
  -4 -12  -3   13.00   12.00
   4 -12   3   -8.10   13.50
  -4  12  -3    1.10   12.40
   4  12   3    1.90   12.40
   4  12   3  -11.80   10.50
  -5  12  -3   44.60   16.40
   5  12   3   40.50   18.20
   5  12   3   63.69   22.50
   5  13  -3   -3.40   14.90
  -5  13   3   19.20   15.40
  -4 -13   3   91.19   21.40
  -4  13   3  101.49   23.00
   4  13  -3   98.69   20.20
  -3 -13   3   27.30   13.50
   3 -13  -3    2.60   11.00
  -3 -13   3    3.60   10.20
  -3 -13   3    8.80   13.00
  -3  13   3  -11.00   10.80
   3  13  -3    5.30   12.40
  -2 -13   3  455.25   32.80
   2 -13  -3  453.55   21.60
  -2 -13   3  508.95   32.40
  -2  13   3  447.86   21.40
   1 -13  -3   27.10    9.00
  -1 -13   3   10.60   10.80
  -1 -13   3   19.90   13.00
  -1 -13   3    1.00    9.30
   1 -13  -3   20.90   12.10
  -1  13   3   16.00   13.90
   1  13  -3    8.60   11.80
  -1  13   3   14.50    8.80
   0 -13  -3   46.20   14.20
   0 -13   3   10.40    7.90
   0 -13   3   27.90   12.80
   0 -13  -3   47.80   12.30
   0 -13   3   22.50    9.50
   0  13   3   16.40   12.90
   0  13   3   24.40   10.20
   0  13  -3   39.90   12.40
   1 -13   3  118.39   18.20
  -1 -13  -3   69.49   15.00
   1 -13   3  120.79   10.10
   1 -13   3   82.59    9.10
  -1 -13  -3   76.79   16.30
   1  13   3   92.69   18.00
  -1  13  -3  108.29   19.60
   1  13   3   99.09   16.30
  -2 -13  -3  114.19   19.40
   2 -13   3  123.89   19.00
  -2 -13  -3   69.99   16.00
   2  13   3  115.79   20.10
  -2  13  -3  106.79   20.00
   2  13   3  103.39   18.80
   3 -13   3  212.38   29.40
  -3 -13  -3  170.38   23.80
   3  13   3  196.98   27.30
  -3  13  -3  223.78   31.90
   3  13   3  139.39   22.60
  -4 -13  -3   17.30   12.80
   4 -13   3   18.50   13.90
   4  13   3   11.70   14.20
   4  13   3   -4.60   11.10
  -4  13  -3   -4.20   11.30
  -5  13  -3  -28.30   11.20
   5  13   3   -6.20   13.00
   5  13   3   23.00   20.90
  -5 -14   3  -22.20   12.90
   5  14  -3  -18.20   15.30
  -4 -14   3   42.50   17.70
  -4  14   3   59.69   18.20
   4  14  -3   34.70   17.40
  -3 -14   3  -11.30   12.40
  -3 -14   3   21.30   13.70
   3  14  -3   65.49   17.60
  -3  14   3   35.90   15.60
  -2 -14   3  174.78   20.90
   2 -14  -3  219.18   24.00
  -2 -14   3  213.28   24.20
  -2 -14   3  235.58   25.60
   2  14  -3  243.28   28.00
  -2  14   3  228.38   26.90
  -2  14   3  192.38   19.20
  -1 -14   3   48.60   16.60
   1 -14  -3   34.20   15.50
  -1 -14   3   26.20   10.40
  -1  14   3   38.90   10.00
   0 -14   3 1206.98   40.20
   0 -14  -3 1193.88   51.29
   0 -14   3 1219.18   39.90
   0 -14  -3 1176.28   44.00
   0 -14   3 1135.29   50.09
   0  14   3 1163.58   51.79
   0  14   3 1093.19   43.20
   0  14  -3 1168.88   51.59
  -1 -14  -3    7.10   11.30
   1 -14   3   -0.10    9.60
   1 -14   3    4.60    6.10
  -1 -14  -3    7.00    9.50
   1  14   3   -1.90   11.80
  -1  14  -3  -15.30   11.40
   1  14   3   -3.20    9.90
   2 -14   3   98.69   17.80
  -2  14  -3  121.59   24.80
  -3 -14  -3   17.80   12.70
   3 -14   3  -11.00   11.00
   3  14   3    8.20   11.40
   3  14   3    3.60   12.30
  -3  14  -3    4.60   13.30
   4  14   3   10.80   14.30
  -4  14  -3  -16.80   10.80
  -4 -15   3   32.90   17.90
   4  15  -3   -0.70   13.30
  -4  15   3  -13.90   16.90
  -3 -15   3  225.68   29.70
  -3  15   3  208.38   29.00
   3  15  -3  244.58   28.50
  -2 -15   3    5.50    8.80
   2 -15  -3    0.50    9.60
  -2 -15   3   -8.10   10.40
  -2 -15   3   -2.50    9.80
   2  15  -3    6.20   13.60
  -2  15   3  -18.10   12.00
   1 -15  -3    0.70    8.10
  -1 -15   3   -8.00    7.60
   1 -15  -3  -12.20    9.40
  -1 -15   3    3.50   10.30
  -1 -15   3   -2.50   10.20
  -1  15   3   -7.90    6.80
   1  15  -3    3.20   12.20
  -1  15   3   -9.90   12.20
   0 -15  -3  310.27   23.60
   0 -15   3  302.97   21.20
   0 -15   3  259.67   26.40
   0 -15  -3  288.77   26.30
   0  15   3  284.87   23.00
   0  15   3  288.87   29.00
   0  15  -3  256.27   27.90
   1 -15   3   32.30   14.00
  -1 -15  -3    2.70   10.20
   1  15   3    6.40   13.30
   1  15   3    6.80   11.60
  -1  15  -3   27.70   14.90
  -2 -15  -3    8.40   10.70
   2 -15   3  -16.80    8.60
  -2 -15  -3    7.00   12.10
   2  15   3    7.10   11.90
  -2  15  -3    9.20   13.30
   2  15   3   -4.30   10.50
  -3 -15  -3  107.49   22.10
   3  15   3  191.78   26.50
  -3  15  -3  147.59   24.40
   3  15   3  166.58   25.60
   4  15   3   25.00   15.60
   4  15   3   13.30   13.90
  -4  15  -3   28.00   17.50
  -4 -16   3   33.40   18.20
   4  16  -3    4.40   14.80
  -4  16   3   13.60   19.20
  -3 -16   3   27.60   16.50
  -3  16   3   12.10   14.70
   3  16  -3   15.30   14.10
  -2 -16   3   -7.60   14.90
  -2 -16   3   -2.70   14.30
   2  16  -3   10.20   14.70
  -2  16   3    7.00   14.60
  -1 -16   3   -7.20    7.70
  -1 -16   3   -1.40   10.50
  -1  16   3   36.90   14.20
   1  16  -3    7.40   13.50
  -1  16   3    4.10   13.60
   0 -16  -3  112.59   16.60
   0 -16  -3   69.89   17.20
   0 -16   3  110.79   20.90
   0 -16   3  116.59   15.90
   0  16   3  128.19   17.50
   0  16   3  118.49   22.10
   0  16  -3  114.89   21.90
  -1 -16  -3  314.37   27.40
  -1 -16  -3  279.17   28.00
   1 -16   3  236.88   27.50
   1  16   3  376.16   28.20
   1  16   3  368.46   32.00
  -1  16  -3  289.07   30.90
  -2 -16  -3   70.79   18.00
  -2  16  -3   84.29   22.10
   2  16   3   82.29   20.80
   2  16   3   39.20   15.00
   3  16   3   29.70   15.30
   3  16   3   36.80   16.20
  -3  16  -3   49.90   19.50
   4  16   3   -9.70   13.20
  -4  16  -3   -2.80   12.00
   4  16   3   29.80   15.70
  -4 -17   3   42.30   34.20
  -4  17   3   76.49   21.50
   4  17  -3   19.20   16.10
  -3 -17   3   14.20   15.90
   3  17  -3   34.30   17.10
  -3  17   3   10.00   15.90
  -2 -17   3   61.59   18.90
  -2 -17   3   49.30   16.30
  -2  17   3   60.59   19.80
   2  17  -3   18.40   17.50
  -1 -17   3   14.60   12.50
  -1  17   3   -7.40   13.10
   1  17  -3    2.40   12.70
   0  17   3   13.80   15.50
   0  17  -3   32.80   16.40
   0  17   3   30.50   11.60
  -1 -17  -3   -4.70   10.20
  -1  17  -3   -7.20   13.90
   1  17   3   17.60   15.90
   2  17   3   20.10   13.40
  -2  17  -3   -4.00   13.30
   2  17   3   -4.00   12.10
   3  17   3   13.00   13.60
  -3  17  -3   -3.70   14.10
   3  17   3  -14.00   11.80
  -3 -18   3   26.50   17.60
   3  18  -3   11.00   18.30
  -3  18   3    5.10   18.00
  -2 -18   3   44.00   18.00
  -2  18   3   28.40   16.10
   2  18  -3   58.89   20.90
   1  18  -3  -18.10   12.10
  -1  18   3   18.80   17.20
   0  18  -3  105.89   23.50
   0  18   3  191.28   29.20
  -1  18  -3   74.69   23.20
   1  18   3   85.79   20.90
   1  18   3   47.40   14.30
  -2  18  -3    3.10   15.20
   2  18   3   -0.60   11.80
   2  18   3  -21.20   12.30
  -3  18  -3   19.00   18.10
   3  18   3   41.60   19.40
   3  18   3    7.00   14.70
  -2 -19   3   -1.50   24.90
   2  19  -3   34.50   20.60
  -2  19   3    9.80   19.60
   1  19  -3    6.50   16.30
  -1  19   3    3.50   17.30
   0  19   3    8.00   18.10
   0  19  -3   22.90   15.30
  -1  19  -3   94.89   25.10
   1  19   3  120.39   23.40
   1  19   3   91.89   21.60
  -2  19  -3   16.80   18.90
   2  19   3  -19.10   11.00
   2  19   3   -5.20   11.90
   1  20  -3   82.69   24.00
  -1  20   3   44.60   19.40
   0  20  -3   52.39   22.40
   0  20   3   17.30   17.40
  -1  20  -3  -16.50   13.90
   1  20   3  -25.40   15.40
  -6   0   4  134.59   25.10
  -6   0   4   57.59   16.00
  -6   0   4   87.69   19.40
  -5   0   4   18.20   14.10
  -5   0   4  -10.60   13.60
  -5   0   4    8.40   11.10
  -5   0   4   13.90   11.80
  -4   0   4   22.90   12.60
  -4   0   4   38.10   12.00
  -4   0   4   49.40   12.10
  -4   0   4   32.10   13.10
  -3   0   4 2499.35   68.09
   3   0  -4 2626.24   77.49
  -3   0   4 2685.33   71.29
  -3   0   4 2702.13   72.49
   2   0  -4 6783.62  137.99
  -2   0   4 6816.22  139.49
  -2   0   4 6407.56  138.79
   2   0  -4 6962.70  139.99
  -2   0   4 6707.73  137.89
  -1   0   4 6287.97  125.19
  -1   0   4 6439.66  125.29
   1   0  -4 6324.67  125.29
   1   0  -4 6158.38  124.39
  -1   0  -4 5920.11  117.39
   2   0   4  265.47   15.00
  -2   0  -4  249.68   14.70
  -2   0  -4  242.78   10.40
  -2   0  -4  248.28   10.30
   3   0   4  763.62   30.00
  -3   0  -4  707.43   28.90
  -3   0  -4  731.83   24.90
  -3   0  -4  696.63   24.50
   4   0   4  239.88   21.10
  -4   0  -4  257.87   21.60
  -4   0  -4  233.18   18.10
  -4   0  -4  178.88   16.90
  -5   0  -4   45.90   11.90
   5   0   4   27.80   12.10
  -5   0  -4   49.90   11.90
  -6   0  -4  104.19   19.40
  -6  -1   4  161.88   24.80
  -6  -1   4  171.48   27.00
  -6   1   4  152.18   25.30
  -6   1   4  162.08   22.50
  -6   1   4  168.58   24.40
  -5  -1   4   53.49   16.10
  -5  -1   4   66.89   20.90
  -5  -1   4  126.19   20.50
  -5  -1   4   87.09   16.80
  -5   1   4   92.29   18.00
  -5   1   4  107.39   18.10
  -5   1   4  126.19   25.10
  -5   1   4   84.59   18.70
  -4  -1   4   30.70   13.20
  -4  -1   4   63.79   13.60
  -4  -1   4   30.90   13.30
  -4  -1   4   35.70   11.90
  -4   1   4   66.89   15.40
  -4   1   4   52.49   15.10
  -4   1   4   64.29   13.40
  -4   1   4   27.30   11.30
  -3  -1   4  270.97   19.60
  -3  -1   4  290.17   20.10
   3  -1  -4  266.47   18.90
  -3  -1   4  240.78   18.60
   3   1  -4  240.68   19.70
  -3   1   4  299.17   21.30
  -3   1   4  261.17   18.40
   3   1  -4  276.87   19.70
  -3   1   4  262.47   20.20
   2  -1  -4  121.49   11.40
  -2  -1   4  117.69   12.70
  -2  -1   4  134.69   12.50
  -2   1   4  136.79   13.70
   2   1  -4  135.39   13.60
  -2   1   4  113.79   12.90
   2   1  -4  140.39   12.80
  -2   1   4  138.39   12.40
  -1  -1   4 9954.30  190.18
  -1   1   4 9973.80  189.98
   1   1  -4 9999.00  190.38
  -1  -1  -4 4010.40   72.49
   1  -1   4 4024.50   81.29
  -1  -1  -4 4071.29   84.19
   1  -1   4 3765.12   74.29
  -1   1  -4 3884.71   73.09
   1   1   4 4028.30   72.59
  -1   1  -4 3928.01   81.19
   1   1   4 4050.89   84.39
  -2  -1  -4  440.36   20.30
  -2  -1  -4  427.46   14.00
   2  -1   4  406.76   17.80
  -2   1  -4  392.36   13.60
   2   1   4  420.86   14.00
  -2   1  -4  407.46   14.10
  -2   1  -4  403.36   17.50
   2   1   4  389.16   19.40
  -3  -1  -4  319.47   16.30
  -3  -1  -4  292.67   15.80
   3  -1   4  251.37   20.20
  -3   1  -4  325.17   18.70
  -3   1  -4  332.67   16.20
   3   1   4  355.36   20.70
  -3   1  -4  317.67   15.90
  -4  -1  -4  173.08   16.10
   4  -1   4  159.18   18.20
  -4  -1  -4  168.28   18.70
  -4  -1  -4  164.18   16.20
   4   1   4  181.78   18.90
  -4   1  -4  199.78   19.00
  -4   1  -4  155.58   15.50
  -4   1  -4  193.48   16.20
  -5  -1  -4  131.99   19.20
   5  -1   4  122.99   17.80
  -5  -1  -4   93.99   15.10
  -5   1  -4  147.29   19.50
  -5   1  -4  122.09   17.80
   5   1   4   85.59   17.80
  -5   1  -4  148.29   16.90
  -6  -1  -4   47.10   13.90
  -6  -2   4   92.99   20.50
  -6  -2   4   64.49   19.80
  -6   2   4   79.19   24.30
  -6   2   4  126.19   20.30
  -6   2   4   87.49   20.90
  -5  -2   4   21.80   15.60
  -5  -2   4  -11.30   12.90
  -5  -2   4   29.00   13.30
  -5  -2   4    7.00   22.00
  -5   2   4   16.20   11.70
  -5   2   4   39.60   13.00
  -4  -2   4   17.80   12.60
  -4  -2   4    8.90   10.90
  -4  -2   4   18.40   13.00
   4  -2  -4   29.10   11.20
  -4  -2   4   21.00   11.60
  -4   2   4   40.60   11.00
  -4   2   4    8.20   11.70
   4   2  -4   41.00   13.90
  -4   2   4   22.10   12.50
  -4   2   4   48.00   12.10
   3  -2  -4  342.97   20.50
  -3  -2   4  332.27   20.50
  -3  -2   4  301.07   21.70
  -3  -2   4  333.87   21.90
  -3   2   4  368.36   23.50
  -3   2   4  299.67   19.40
  -3   2   4  341.77   22.90
   3   2  -4  355.76   22.10
   3   2  -4  338.67   22.80
   2  -2  -4 1028.60   35.10
  -2  -2   4 1019.10   35.10
   2  -2  -4 1055.89   32.60
  -2   2   4  994.70   34.60
   2   2  -4 1081.29   35.30
   2   2  -4  971.50   51.29
  -2   2   4 1082.79   52.39
  -2   2   4 1041.10   32.70
  -1  -2   4 5886.51  116.99
   1  -2  -4 5767.92  116.49
   1  -2  -4 5663.53  115.59
  -1  -2   4 5793.72  116.59
  -1   2   4 5688.73  116.09
   1   2  -4 5742.33  116.49
   1   2  -4 5766.92  116.69
  -1   2   4 5830.32  116.19
   0  -2  -4 3195.98   63.89
   0  -2  -4 3141.09   68.19
   0  -2   4 3147.39   64.09
   0  -2   4 3109.59   65.39
   0   2  -4 3171.08   65.79
   0   2   4 3080.69   68.29
   0   2   4 3129.09   63.79
   0   2  -4 3104.19   63.99
   1  -2   4  346.67   13.60
   1  -2   4  332.37   11.10
  -1  -2  -4  348.97   10.90
  -1  -2  -4  318.67   16.50
  -1   2  -4  354.36   14.00
   1   2   4  333.27   16.90
  -1   2  -4  322.07   11.20
   1   2   4  345.17   11.00
   2  -2   4   81.79    8.50
   2  -2   4   73.59    7.30
  -2  -2  -4   79.79    7.30
  -2  -2  -4   79.99   10.80
   2   2   4   69.79    7.30
  -2   2  -4   65.69    7.80
  -2   2  -4   70.19    7.40
  -3  -2  -4  411.56   23.70
   3  -2   4  450.05   21.00
  -3  -2  -4  402.66   18.70
   3   2   4  425.26   24.00
  -3   2  -4  446.06   19.20
   3   2   4  425.96   19.00
  -3   2  -4  438.56   18.90
  -3   2  -4  426.96   20.60
  -4  -2  -4   13.40   10.50
  -4  -2  -4   -2.50    7.20
  -4  -2  -4   25.60    9.60
  -4   2  -4   12.10    8.30
  -4   2  -4   16.40    8.70
   4   2   4    8.60   10.20
  -4   2  -4   26.90    9.10
  -5  -2  -4   68.99   12.90
  -5  -2  -4   53.99   14.60
  -5   2  -4   55.99   11.80
  -5   2  -4   50.89   11.70
  -5   2  -4   58.29   14.00
   5   2   4   66.29   16.00
  -6  -2  -4   11.30   12.90
  -6  -3   4   28.90   14.70
  -6  -3   4   13.40   14.90
  -6   3   4   16.40   14.10
  -5  -3   4    5.90   11.20
  -5  -3   4   17.10   24.50
  -5  -3   4   44.30   17.20
  -5  -3   4   -1.60   11.60
  -5   3   4   16.90   15.60
  -5   3   4    1.10    9.10
  -5   3   4   -3.60    8.50
  -4  -3   4  473.35   31.10
  -4  -3   4  495.65   30.50
  -4  -3   4  532.85   32.00
   4  -3  -4  574.24   28.80
   4   3  -4  567.04   33.50
  -4   3   4  527.05   32.60
  -4   3   4  562.34   28.60
  -4   3   4  512.95   31.80
  -4   3   4  601.14   28.60
  -3  -3   4   47.00   11.10
  -3  -3   4   34.10   10.80
  -3  -3   4   39.20   10.00
   3  -3  -4   60.29   10.30
   3  -3  -4   43.00   11.50
  -3   3   4   58.09   13.10
  -3   3   4   55.49   10.70
  -3   3   4   35.60   10.70
   3   3  -4   44.10   12.20
   2  -3  -4  253.87   14.80
  -2  -3   4  317.27   18.50
  -2  -3   4  258.07   17.40
   2  -3  -4  278.87   17.90
   2   3  -4  281.37   18.50
  -2   3   4  261.07   17.80
   2   3  -4  275.67   16.70
  -2   3   4  248.68   15.00
  -1  -3   4 2910.31   67.59
   1  -3  -4 2935.61   65.99
  -1  -3   4 2925.41   67.19
   1  -3  -4 2985.30   67.89
   1   3  -4 3060.79   67.79
  -1   3   4 2880.31   66.99
  -1   3   4 2951.40   66.39
   1   3  -4 3147.49   68.89
   1  -3   4    5.30    3.60
  -1  -3  -4   13.40    4.20
  -1  -3  -4    7.10    6.30
   1  -3   4   11.10    4.00
  -1   3  -4   11.70    4.20
  -1   3  -4    3.20    4.00
   1   3   4   10.40    6.50
   1   3   4    7.20    3.90
   2  -3   4    7.30    4.80
  -2  -3  -4    4.10    4.10
  -2  -3  -4    4.80    6.40
   2  -3   4    9.20    4.60
   2   3   4   -3.40    5.60
   2   3   4   11.30    4.80
  -2   3  -4    1.00    4.20
  -2   3  -4    3.90    4.20
   3  -3   4   80.59   10.80
  -3  -3  -4   95.99   10.80
   3  -3   4  102.69   10.50
  -3  -3  -4   93.89   13.90
  -3   3  -4  106.99   11.10
   3   3   4   74.39   13.30
   3   3   4   76.79   10.30
  -3   3  -4   95.59   10.70
  -4  -3  -4  287.47   19.80
   4  -3   4  279.37   20.00
  -4  -3  -4  272.57   19.50
  -4  -3  -4  257.67   23.60
  -4   3  -4  270.57   19.60
   4   3   4  275.57   19.20
  -4   3  -4  304.67   20.10
  -4   3  -4  279.57   19.20
   4   3   4  298.57   25.00
  -5  -3  -4   31.90   12.00
  -5  -3  -4   12.50    9.20
  -5   3  -4   25.20   10.80
  -5   3  -4   22.90   10.00
   5   3   4    6.20   13.20
  -6  -3  -4   13.80   14.90
   6   3   4   41.90   17.40
  -6  -4   4   37.10   15.40
  -6  -4   4   15.80   15.50
  -6   4   4   15.00   13.50
  -6   4   4   17.70   14.70
  -5  -4   4  100.59   19.60
  -5  -4   4  117.89   21.50
  -5  -4   4  161.88   23.70
  -5   4   4  154.48   19.20
   5   4  -4  149.79   23.50
  -5   4   4  117.49   20.50
  -5   4   4  188.18   25.60
  -5   4   4  129.29   18.30
   4  -4  -4   29.20   10.70
  -4  -4   4   32.90   13.70
  -4  -4   4   22.30   13.30
  -4  -4   4   36.00   14.10
   4   4  -4   28.10   13.60
  -4   4   4   20.80   10.20
  -4   4   4   23.10   13.70
  -4   4   4    2.70   13.40
  -3  -4   4  194.98   18.90
   3  -4  -4  219.08   15.30
   3  -4  -4  269.57   20.70
  -3  -4   4  237.48   20.30
  -3  -4   4  219.28   19.30
  -3   4   4  219.58   16.30
  -3   4   4  202.48   19.40
   3   4  -4  213.38   19.70
   2  -4  -4  321.17   19.60
   2  -4  -4  338.37   17.10
  -2  -4   4  390.76   21.10
  -2  -4   4  335.17   20.40
  -2  -4   4  357.16   20.30
  -2   4   4  329.27   17.10
   2   4  -4  346.47   20.00
   2   4  -4  324.27   20.40
  -2   4   4  336.37   20.20
   1  -4  -4   54.29    9.10
   1  -4  -4   55.09    8.20
  -1  -4   4   43.30    8.90
  -1  -4   4   49.30    8.50
   1   4  -4   40.20    8.60
   1   4  -4   54.39    8.70
  -1   4   4   51.09    9.30
  -1   4   4   43.10    7.70
   0  -4  -4  688.73   22.80
   0  -4   4  697.63   23.30
   0  -4   4  682.93   21.00
   0  -4  -4  715.93   24.50
   0   4   4  703.53   24.90
   0   4  -4  710.63   21.60
   0   4   4  658.23   22.40
   0   4  -4  665.73   22.90
  -1  -4  -4  710.03   26.00
   1  -4   4  650.33   18.20
  -1  -4  -4  685.43   21.20
   1  -4   4  687.03   21.50
  -1   4  -4  639.54   18.20
   1   4   4  674.43   21.20
  -1   4  -4  643.64   21.20
   1   4   4  626.54   25.50
  -2  -4  -4  165.98   11.30
   2  -4   4  159.68   11.40
  -2  -4  -4  152.28   14.80
   2  -4   4  161.58    9.40
   2   4   4  151.88   15.00
  -2   4  -4  178.98   11.80
  -2   4  -4  150.68    9.20
   2   4   4  155.18   11.40
   3  -4   4   16.70    6.10
   3  -4   4    0.70    6.50
  -3  -4  -4    7.60    6.60
  -3  -4  -4   -4.50    7.70
   3   4   4   -5.50    7.60
  -3   4  -4    2.90    6.20
  -3   4  -4    7.80    5.40
   3   4   4   -6.60    6.50
  -4  -4  -4   -7.50    7.90
  -4  -4  -4    7.10   10.70
   4  -4   4    2.00    7.40
   4   4   4   12.10   11.60
  -4   4  -4    8.80    7.40
  -4   4  -4    5.30    7.50
   4   4   4   12.10    9.20
  -5  -4  -4    0.20    9.70
  -5  -4  -4   13.60    9.20
  -5   4  -4   13.70    9.70
  -5   4  -4    3.10    7.90
   5   4   4  -14.20    9.80
  -6  -4  -4   12.10   12.70
   6   4   4   -9.10   15.20
  -6  -5   4   20.70   14.70
  -6  -5   4    7.60   14.50
  -6   5   4   17.60   14.40
   6   5  -4   -8.00   12.40
  -5  -5   4  804.72   44.90
  -5  -5   4  913.51   47.50
  -5  -5   4  910.61   45.90
  -5   5   4  940.81   47.70
  -5   5   4  856.91   46.40
  -5   5   4  986.60   39.80
  -5   5   4  897.11   38.80
   5   5  -4  929.71   47.40
   4  -5  -4  103.39   19.10
  -4  -5   4  119.59   20.50
  -4  -5   4  122.19   20.10
  -4  -5   4  136.59   20.30
   4  -5  -4  137.49   16.80
  -4   5   4  130.49   20.00
   4   5  -4  147.69   21.50
  -4   5   4  138.29   21.10
  -4   5   4  120.49   16.40
  -3  -5   4  475.35   27.70
  -3  -5   4  482.05   28.10
   3  -5  -4  494.05   22.60
   3  -5  -4  515.55   28.60
  -3  -5   4  503.05   28.80
  -3   5   4  459.25   27.50
  -3   5   4  557.14   28.20
   3   5  -4  547.55   29.40
  -2  -5   4   31.10    8.00
  -2  -5   4   13.20    8.50
   2  -5  -4   43.90   10.20
  -2  -5   4   28.40    9.10
   2  -5  -4   21.00    6.00
  -2   5   4    9.80    5.80
   2   5  -4   22.00    8.70
  -2   5   4   33.60    9.70
   1  -5  -4   43.60    8.10
  -1  -5   4   28.80    8.00
   1  -5  -4   34.00    6.90
  -1  -5   4   34.90    7.70
  -1   5   4   41.00    9.30
  -1   5   4   34.80    7.70
   1   5  -4   35.90    7.60
   1   5  -4   43.10    9.10
   0  -5   4 1009.30   27.20
   0  -5   4  916.01   29.50
   0  -5  -4  960.20   29.80
   0  -5  -4 1010.80   31.30
   0   5  -4  981.30   30.60
   0   5   4  944.61   30.90
   0   5   4  985.70   30.30
   0   5  -4  963.20   27.20
  -1  -5  -4 2738.73   67.19
   1  -5   4 2703.23   61.99
  -1  -5  -4 2764.62   61.89
   1  -5   4 2753.12   55.09
  -1   5  -4 2753.32   55.09
  -1   5  -4 2748.12   62.59
   1   5   4 2728.23   61.89
   2  -5   4  825.62   21.00
  -2  -5  -4  880.21   34.00
  -2  -5  -4  802.72   27.20
   2  -5   4  754.62   26.90
   2   5   4  822.12   27.70
  -2   5  -4  889.51   28.60
   2   5   4  818.62   33.40
  -2   5  -4  797.72   21.10
  -3  -5  -4  183.38   14.90
   3  -5   4  153.28   14.70
   3  -5   4  168.88   11.20
  -3  -5  -4  185.68   19.20
  -3   5  -4  174.78   11.40
   3   5   4  139.39   16.30
   3   5   4  180.18   17.50
  -3   5  -4  153.48   17.10
  -4  -5  -4    4.50   10.80
   4  -5   4    9.30   10.20
  -4  -5  -4    8.00    9.20
  -4   5  -4    3.20    6.40
  -4   5  -4  -10.90    8.10
   4   5   4   28.20   13.70
  -4   5  -4   -0.50    8.30
   4   5   4    8.10    9.20
  -4   5  -4    7.30    6.30
  -5  -5  -4   12.50   11.60
  -5   5  -4   29.50   11.20
   5   5   4   21.70   13.40
   5   5   4   22.50   11.50
  -6  -5  -4  -21.50   11.00
   6   5   4   17.80   14.50
  -6  -6   4   32.30   17.00
   6   6  -4   22.30   15.30
  -6   6   4   29.60   16.80
  -5  -6   4   91.19   18.10
  -5  -6   4  105.59   20.30
  -5  -6   4   96.69   19.60
  -5   6   4   77.19   20.10
  -5   6   4  103.09   16.60
   5   6  -4  106.39   20.80
  -5   6   4   85.59   19.00
  -4  -6   4 1411.36   54.39
   4  -6  -4 1300.17   53.29
  -4  -6   4 1327.77   54.29
   4  -6  -4 1350.46   50.99
  -4  -6   4 1347.17   54.09
  -4   6   4 1349.96   53.69
   4   6  -4 1265.87   52.99
  -4   6   4 1320.97   44.40
   3  -6  -4   66.79   10.50
  -3  -6   4   76.49   15.20
   3  -6  -4   73.99   14.30
  -3  -6   4   66.19   13.60
  -3  -6   4   73.69   14.70
   3   6  -4   58.69   12.70
  -3   6   4   73.99   15.00
  -2  -6   4  165.98   16.50
   2  -6  -4  149.59   11.70
   2  -6  -4  149.99   15.50
  -2  -6   4  152.58   14.50
  -2   6   4  177.28   15.70
  -2   6   4  143.19   12.40
   2   6  -4  165.68   16.60
  -1  -6   4   -3.30    5.70
   1  -6  -4    4.60    6.00
  -1  -6   4    1.80    5.40
   1  -6  -4    5.40    5.20
  -1  -6   4    2.20    5.70
   1   6  -4    3.50    5.40
  -1   6   4    8.50    7.30
  -1   6   4    3.60    5.30
   1   6  -4    2.70    5.50
   0  -6  -4  346.67   17.70
   0  -6  -4  309.17   17.00
   0  -6   4  316.67   17.70
   0  -6   4  322.97   14.40
   0   6  -4  309.87   14.10
   0   6  -4  286.67   17.00
   0   6   4  319.47   17.40
   0   6   4  318.97   17.40
  -1  -6  -4  198.08   13.00
   1  -6   4  180.98    7.90
   1  -6   4  169.38   12.30
  -1  -6  -4  167.38   14.40
   1   6   4  198.78   13.10
  -1   6  -4  189.88   13.40
  -1   6  -4  195.68    8.10
   1   6   4  181.68   15.20
   2  -6   4 1399.76   41.20
  -2  -6  -4 1480.35   48.20
  -2  -6  -4 1467.15   41.90
   2  -6   4 1446.56   29.50
  -2   6  -4 1473.65   31.20
  -2   6  -4 1426.36   42.00
   2   6   4 1381.36   41.50
   2   6   4 1454.85   48.20
  -3  -6  -4  129.39   17.40
   3  -6   4  100.89   14.00
  -3  -6  -4   61.59   11.60
   3   6   4   71.59   12.40
   3   6   4   91.69   16.30
  -3   6  -4   91.79    7.90
  -3   6  -4  102.49   13.80
  -3   6  -4   92.99    8.30
  -4  -6  -4  100.99   15.30
  -4  -6  -4  113.89   19.10
   4  -6   4  106.49   16.20
   4   6   4  115.79   16.50
  -4   6  -4  125.29   12.20
  -4   6  -4  115.29   16.30
   4   6   4   96.69   18.90
  -4   6  -4  113.89   11.40
  -5  -6  -4  280.17   31.80
   5   6   4  284.77   29.30
   5   6   4  301.67   25.40
  -5   6  -4  271.87   23.40
  -6  -6  -4    5.00   12.00
   6   6   4   -2.90   13.10
  -6  -7   4   37.90   19.40
   6   7  -4   68.29   20.00
  -6   7   4   48.00   19.70
  -5  -7   4  419.76   34.60
   5  -7  -4  414.76   34.00
  -5  -7   4  534.35   38.70
   5   7  -4  454.75   35.00
  -5   7   4  464.05   26.60
  -5   7   4  471.25   35.60
  -5   7   4  414.06   33.60
  -4  -7   4  315.07   29.40
  -4  -7   4  288.07   24.60
   4  -7  -4  267.67   26.70
  -4  -7   4  278.27   28.10
  -4   7   4  283.77   27.60
  -4   7   4  301.67   21.70
   4   7  -4  336.47   29.20
   3  -7  -4    4.50    6.40
  -3  -7   4    8.50   10.60
  -3  -7   4   10.80    9.60
  -3  -7   4   12.60   10.90
   3  -7  -4    7.20   10.80
  -3   7   4    4.50    7.80
  -3   7   4   27.60   13.00
   3   7  -4   10.00   10.90
  -2  -7   4    2.10    8.20
   2  -7  -4    3.20    5.40
  -2  -7   4    5.20    7.50
   2  -7  -4   14.30    9.20
  -2  -7   4    0.80    7.50
  -2   7   4    2.40    8.50
   2   7  -4   -7.40    7.40
  -2   7   4   -1.20    5.20
  -1  -7   4 1353.96   43.40
   1  -7  -4 1350.76   42.80
  -1  -7   4 1392.46   40.60
   1  -7  -4 1303.67   38.20
  -1  -7   4 1313.07   41.00
  -1   7   4 1372.26   43.90
   1   7  -4 1318.57   43.40
  -1   7   4 1307.07   38.70
   0  -7  -4  266.67   16.40
   0  -7   4  316.57   18.30
   0  -7   4  257.07   13.60
   0  -7  -4  302.47   17.70
   0  -7   4  279.77   13.80
   0   7   4  291.77   17.30
   0   7  -4  325.17   19.20
   1  -7   4  475.05   13.50
  -1  -7  -4  482.95   24.00
   1  -7   4  481.65   22.00
   1  -7   4  459.95   13.60
  -1  -7  -4  476.15   21.70
   1   7   4  477.05   21.80
   1   7   4  498.25   24.70
  -2  -7  -4 1031.90   40.30
  -2  -7  -4 1066.99   35.90
   2  -7   4 1000.70   34.60
   2   7   4 1041.90   40.70
   2   7   4 1026.40   35.30
  -2   7  -4 1026.50   35.90
   3  -7   4  112.99   14.80
  -3  -7  -4  151.98   19.80
   3   7   4  140.49   15.80
  -3   7  -4  134.99    6.70
  -3   7  -4  141.79   16.90
  -3   7  -4  131.29    6.80
   3   7   4  135.69   19.10
  -4  -7  -4   38.20   12.30
  -4  -7  -4   21.70   14.50
   4  -7   4   49.70   14.10
  -4   7  -4   17.20   10.90
   4   7   4   25.20   11.80
   5   7   4    2.80   13.40
  -5   7  -4    4.70   10.80
   5   7   4   -5.10   10.00
  -6  -7  -4    9.90   14.50
   6   7   4    2.30   13.10
  -6  -8   4  -14.40    9.30
   6   8  -4   11.80   13.80
  -6   8   4   17.50   15.20
  -5  -8   4   23.80   18.00
  -5  -8   4   33.50   14.40
  -5   8   4   58.49   18.30
   5   8  -4   71.79   18.20
  -4  -8   4  132.39   21.70
   4  -8  -4  148.29   26.70
   4  -8  -4  128.39   15.40
  -4  -8   4  141.09   20.60
  -4  -8   4  104.19   24.50
   4   8  -4  136.19   22.00
  -4   8   4  152.08   23.10
  -4   8   4  147.39   16.50
  -3  -8   4    5.80   11.20
   3  -8  -4   22.40   12.40
  -3  -8   4   22.70   12.80
   3  -8  -4   38.90    9.10
   3   8  -4   25.40   12.80
  -3   8   4   23.40   11.00
  -3   8   4   33.70    9.00
   2  -8  -4  107.99   11.50
  -2  -8   4   82.99   13.90
  -2  -8   4   87.09   14.80
   2  -8  -4   81.99   14.60
  -2  -8   4   83.39   13.60
  -2   8   4   93.29   11.30
   2   8  -4  111.39   16.40
  -2   8   4  102.39   14.90
  -1  -8   4  708.43   31.60
   1  -8  -4  721.73   26.90
   1  -8  -4  734.33   31.40
  -1  -8   4  701.53   28.10
  -1  -8   4  675.93   28.60
  -1   8   4  701.13   26.60
   1   8  -4  738.73   32.10
  -1   8   4  727.03   31.90
   0  -8  -4  108.49   12.30
   0  -8   4   95.29    9.50
   0  -8   4   79.49   12.20
   0  -8  -4   97.89   11.40
   0  -8   4   88.69    9.10
   0   8  -4   95.29   13.50
   0   8   4   82.09   11.20
   0   8   4  103.89   13.80
   1  -8   4  366.26   11.70
   1  -8   4  375.66   11.90
  -1  -8  -4  376.76   21.90
   1  -8   4  350.46   20.10
  -1  -8  -4  347.27   20.60
   1   8   4  401.46   22.80
   1   8   4  355.66   21.10
  -1   8  -4  361.66   21.20
  -2  -8  -4   15.70    9.60
  -2  -8  -4   34.80    9.60
   2   8   4   12.20    9.70
  -2   8  -4    7.10    8.20
   2   8   4   16.80    8.40
  -3  -8  -4  153.78   17.60
   3  -8   4  137.59   17.70
  -3  -8  -4  177.78   22.30
   3   8   4  175.98   22.50
   3   8   4  171.88   18.20
  -3   8  -4  200.08   19.80
  -4  -8  -4   63.59   14.00
   4  -8   4   98.69   17.30
  -4  -8  -4   63.89   16.20
  -4   8  -4   82.39   15.50
   4   8   4   36.80   15.30
   4   8   4   93.89   17.10
   5   8   4   29.10   14.10
   5   8   4   26.60   14.70
  -6  -8  -4   -8.10   15.00
   6   8   4   13.10   16.60
  -6  -9   4  -10.30   13.80
   6   9  -4    9.10   14.40
  -6   9   4  -22.60   13.20
  -5  -9   4   40.30   18.90
  -5   9   4   82.19   20.90
   5   9  -4   99.49   21.00
  -4  -9   4  163.58   23.10
   4  -9  -4  158.28   16.50
  -4  -9   4  153.48   24.30
  -4  -9   4  159.78   21.70
   4  -9  -4  196.98   26.10
  -4   9   4  153.58   16.10
   4   9  -4  156.48   24.10
  -4   9   4  161.98   24.80
  -3  -9   4   62.09   13.30
   3  -9  -4   65.19   16.20
  -3  -9   4   54.69   16.00
   3  -9  -4   42.50    9.30
  -3  -9   4   72.09   15.80
   3   9  -4   52.09   15.00
  -3   9   4   76.89   11.50
  -3   9   4   65.79   16.80
   2  -9  -4   73.89   10.20
  -2  -9   4   50.89   12.30
   2  -9  -4   58.79   13.20
  -2  -9   4   33.10   12.00
  -2   9   4   72.59   15.00
  -2   9   4   63.59   10.50
   1  -9  -4  798.52   34.60
   1  -9  -4  917.51   31.30
  -1  -9   4  862.51   32.70
  -1  -9   4  856.51   36.20
  -1  -9   4  918.01   32.70
  -1   9   4  915.91   37.80
   1   9  -4  841.32   36.20
  -1   9   4  876.21   31.40
   0  -9   4  915.01   28.90
   0  -9  -4  870.31   34.60
   0  -9  -4  923.51   33.60
   0  -9   4  893.81   35.40
   0  -9   4  919.21   28.40
   0   9   4  895.51   35.80
   0   9   4  911.91   33.70
   0   9  -4  910.61   36.00
  -1  -9  -4  420.76   24.00
  -1  -9  -4  423.06   24.00
   1  -9   4  415.76   13.00
   1  -9   4  388.76   22.40
   1  -9   4  407.16   13.10
   1   9   4  368.86   23.40
   1   9   4  394.06   22.90
  -1   9  -4  375.06   23.10
  -2  -9  -4   13.70    9.90
   2  -9   4   22.10   10.20
  -2  -9  -4   14.10    9.20
  -2   9  -4    5.70   10.30
   2   9   4   43.10   13.20
   2   9   4   26.70    9.40
   3  -9   4  149.19   17.00
  -3  -9  -4  145.29   17.10
  -3  -9  -4  114.39   19.70
  -3   9  -4  185.98   19.50
   3   9   4  193.38   20.60
   3   9   4  192.28   23.00
   4  -9   4    9.90   12.10
  -4  -9  -4  -15.20    9.60
  -4  -9  -4   10.90    8.60
  -4   9  -4   -9.60    9.40
   4   9   4   -0.70    9.90
   4   9   4    0.00   12.40
  -5   9  -4   11.10   10.90
   5   9   4   25.60   13.70
   5   9   4   36.80   14.30
  -6  -9  -4    1.70   15.80
   6   9   4  -22.40   13.20
  -6 -10   4   25.60   14.70
   6  10  -4   16.10   14.60
  -5 -10   4   52.59   16.90
  -5  10   4   37.80   17.20
   5  10  -4   46.90   16.50
  -4 -10   4   52.99   16.60
  -4 -10   4   45.40   15.90
   4 -10  -4   40.50   14.10
  -4 -10   4   70.99   17.90
  -4  10   4   48.30   16.70
   4  10  -4   61.89   18.90
   3 -10  -4   87.09   11.60
  -3 -10   4   64.29   17.60
   3 -10  -4   72.19   17.70
  -3 -10   4   49.40   15.10
  -3 -10   4   61.59   16.40
   3  10  -4   99.09   19.60
  -3  10   4   70.39   17.10
  -3  10   4   73.79   11.60
  -2 -10   4   74.89   14.10
  -2 -10   4   69.79   14.30
  -2 -10   4   65.79   16.30
   2 -10  -4   92.69   16.30
   2 -10  -4   90.09   11.50
  -2  10   4   98.99   16.80
   2  10  -4   75.19   14.90
  -2  10   4   87.49   12.10
  -1 -10   4   26.10   10.80
  -1 -10   4   24.20    9.70
   1 -10  -4   33.40    9.30
   1 -10  -4   30.90    8.40
  -1 -10   4   27.20    9.10
   1  10  -4   21.50   11.30
  -1  10   4   47.30    9.30
  -1  10   4   22.10   11.00
   0 -10   4  732.13   25.90
   0 -10   4  749.33   26.70
   0 -10  -4  759.52   33.70
   0 -10   4  734.53   33.60
   0  10   4  760.32   34.00
   0  10   4  731.33   31.00
   0  10  -4  697.73   33.10
  -1 -10  -4   52.09   12.30
   1 -10   4   38.00    5.20
   1 -10   4   48.80    5.70
  -1 -10  -4   50.09   12.10
   1 -10   4   67.19   13.00
   1  10   4   37.10   11.20
   1  10   4   44.00   11.60
  -1  10  -4   43.40   11.80
   2 -10   4  319.97   23.70
  -2 -10  -4  338.87   23.10
  -2 -10  -4  322.97   25.40
   2  10   4  347.87   26.10
   2  10   4  355.96   23.90
  -2  10  -4  362.26   25.90
   3 -10   4   28.40   12.20
  -3 -10  -4   20.30   10.80
  -3 -10  -4   20.90   14.60
   3  10   4   37.20   15.80
  -3  10  -4    1.20   12.20
   3  10   4   43.90   13.00
   4 -10   4  347.77   26.10
  -4 -10  -4  355.56   26.70
   4  10   4  336.47   27.40
  -4  10  -4  324.67   27.10
   4  10   4  321.47   31.30
   5  10   4   23.50   13.60
  -5  10  -4   44.60   16.10
  -5 -11   4   28.10   17.10
  -5  11   4   12.20   15.50
  -4 -11   4  725.73   43.60
  -4 -11   4  658.23   47.70
   4 -11  -4  605.94   39.60
  -4 -11   4  639.14   41.80
  -4  11   4  688.13   42.00
   4  11  -4  659.83   42.50
   3 -11  -4  291.77   18.20
  -3 -11   4  316.07   28.80
  -3 -11   4  285.07   26.50
   3  11  -4  317.17   34.50
  -3  11   4  312.87   19.00
  -2 -11   4   53.49   13.70
  -2 -11   4   70.49   15.70
   2 -11  -4   53.49    9.80
  -2 -11   4   87.29   16.00
   2 -11  -4   74.89   16.40
  -2  11   4   65.69   17.00
  -2  11   4   55.99   12.20
   2  11  -4   38.30   14.90
  -1 -11   4   26.40   10.90
  -1 -11   4   23.50   10.30
   1 -11  -4   23.30    8.30
   1 -11  -4   28.00   10.80
  -1 -11   4   26.50   12.20
   1  11  -4    7.70   11.60
  -1  11   4   27.10    9.00
  -1  11   4   32.20   13.30
   0 -11   4   72.09   10.70
   0 -11   4   59.89   13.60
   0 -11  -4   83.59   15.50
   0 -11  -4   45.00   10.80
   0 -11   4   93.39   11.10
   0  11   4   60.69   14.70
   0  11   4   90.69   13.40
   0  11  -4   77.79   14.80
  -1 -11  -4  131.49   17.50
   1 -11   4  118.69    8.40
   1 -11   4  133.09   17.70
   1 -11   4  127.89    8.50
  -1 -11  -4  126.79   17.30
  -1  11  -4  130.49   18.40
   1  11   4  122.89   17.70
   1  11   4  126.19   17.40
   2 -11   4   -4.60    8.40
  -2 -11  -4   -1.30    9.40
  -2 -11  -4   20.40   10.60
  -2  11  -4   11.40   12.60
   2  11   4   26.00   12.30
   2  11   4    2.10   11.00
  -3 -11  -4  209.78   21.90
   3 -11   4  277.77   24.40
  -3 -11  -4  277.17   26.70
   3  11   4  252.67   24.70
   3  11   4  216.88   27.10
  -3  11  -4  274.37   25.20
  -4 -11  -4  120.79   18.50
   4 -11   4  102.89   19.30
  -4  11  -4  155.08   21.20
   4  11   4  105.49   21.90
   4  11   4   97.79   18.80
   5  11   4   32.70   16.30
  -5 -12   4   -1.60   15.50
   5  12  -4   69.29   18.50
  -5  12   4   39.60   17.80
  -4 -12   4  -10.40   12.90
   4  12  -4   38.50   16.70
  -4  12   4   10.20   14.50
  -3 -12   4  443.76   34.60
   3 -12  -4  452.95   32.70
  -3  12   4  492.75   36.20
   3  12  -4  478.25   35.60
  -3  12   4  465.25   25.70
   2 -12  -4  690.03   38.10
  -2 -12   4  728.63   35.90
   2 -12  -4  700.33   28.50
  -2 -12   4  725.53   37.00
  -2 -12   4  727.03   39.00
   2  12  -4  690.13   39.60
  -2  12   4  764.42   41.60
  -2  12   4  687.23   31.10
   1 -12  -4   61.89   11.60
  -1 -12   4   55.49   13.20
   1 -12  -4   42.20   13.60
  -1 -12   4   51.69   12.30
  -1 -12   4   44.70   15.00
  -1  12   4   36.20   13.10
   1  12  -4   58.79   16.00
  -1  12   4   70.29   12.60
   0 -12  -4  172.08   19.60
   0 -12   4  130.09   19.00
   0 -12   4  152.98   13.80
   0 -12  -4  169.08   17.70
   0 -12   4  154.68   15.40
   0  12   4  134.49   20.60
   0  12   4  160.38   16.90
   0  12  -4  157.08   21.50
   1 -12   4   98.49    8.30
  -1 -12  -4   95.39   16.10
   1 -12   4   84.59    8.40
  -1 -12  -4   88.99   15.50
   1 -12   4   72.19   15.00
   1  12   4   75.79   14.90
   1  12   4   68.79   16.10
  -1  12  -4   74.59   17.10
   2 -12   4    2.10   10.40
  -2 -12  -4   24.60   13.00
  -2 -12  -4   38.70   13.00
  -2  12  -4   19.00   12.30
   2  12   4   29.80   13.30
   2  12   4   -2.40   10.70
   3 -12   4  214.28   21.60
  -3 -12  -4  217.78   25.30
  -3 -12  -4  196.38   21.60
   3  12   4  232.38   26.40
   3  12   4  190.98   21.20
  -3  12  -4  226.48   26.90
   4 -12   4    6.10   12.80
  -4  12  -4   15.20   13.10
   4  12   4   -6.20   11.90
   5  13  -4   -4.60   14.50
  -5  13   4    9.80   16.50
  -4 -13   4   98.19   22.80
  -4  13   4   89.19   20.70
   4  13  -4  111.39   21.60
  -3 -13   4   25.90   12.70
   3 -13  -4    7.30   11.50
  -3 -13   4   -5.40   10.70
  -3 -13   4  -17.70    9.70
  -3  13   4   -3.30   10.40
   3  13  -4  -17.50    9.10
  -2 -13   4   53.59   15.10
  -2 -13   4  122.29   19.60
   2 -13  -4   60.89   16.30
   2 -13  -4   72.09   12.10
  -2 -13   4   86.99   16.30
   2  13  -4   49.99   19.40
  -2  13   4   81.09   12.20
  -2  13   4   88.29   22.00
  -1 -13   4   12.30   11.40
  -1 -13   4   27.80   10.90
   1 -13  -4    2.90   10.80
  -1 -13   4   23.80   10.80
   1 -13  -4   39.30   10.60
   1  13  -4   10.70   14.00
  -1  13   4   46.50   17.50
  -1  13   4   47.30   11.40
   0 -13  -4   52.69   11.80
   0 -13   4   48.90   11.40
   0 -13  -4   61.79   15.10
   0 -13   4   53.39   10.70
   0 -13   4   63.39   15.80
   0  13   4   83.39   17.80
   0  13  -4   80.29   17.70
   0  13   4   62.99   13.70
  -1 -13  -4   79.29   16.50
  -1 -13  -4  105.79   17.00
   1 -13   4   92.79    9.00
   1 -13   4  102.29   17.50
   1 -13   4  100.09    9.50
   1  13   4   85.39   16.50
   1  13   4  110.59   19.80
  -1  13  -4   94.29   18.10
  -2 -13  -4  113.39   19.10
   2 -13   4  140.39   20.60
  -2 -13  -4  110.39   19.00
  -2  13  -4  120.09   20.60
   2  13   4  124.59   20.70
   2  13   4  137.79   21.10
  -3 -13  -4   29.30   14.50
  -3 -13  -4   58.79   15.00
   3  13   4   35.90   14.10
   3  13   4   45.60   15.60
   4 -13   4  165.98   25.30
   4  13   4  116.79   21.30
   4  13   4  118.79   23.10
  -4  13  -4  105.59   20.10
   5  13   4    5.00   13.50
  -5 -14   4   33.80   18.80
   5  14  -4   48.60   21.60
  -5  14   4   25.50   16.70
  -4 -14   4   20.00   16.40
  -4  14   4   29.90   17.80
   4  14  -4   56.29   18.50
  -3 -14   4   16.60   14.50
  -3 -14   4   16.90   14.70
  -3  14   4   24.90   15.70
   3  14  -4    6.70   12.10
  -2 -14   4  -10.90   10.40
  -2 -14   4    7.50   13.00
   2 -14  -4    1.70   10.70
  -2 -14   4   -3.60   10.90
  -2  14   4    9.10    7.40
   2  14  -4   23.80   14.00
  -2  14   4    1.10   12.30
  -1 -14   4   51.19   12.80
  -1 -14   4   56.99   14.90
   1 -14  -4   28.00   12.00
  -1 -14   4   33.20   14.70
   1 -14  -4   40.60   11.00
  -1  14   4   22.50   10.30
   1  14  -4   15.10   15.20
  -1  14   4   25.10   15.50
   0 -14   4  277.47   20.60
   0 -14  -4  282.67   22.00
   0 -14  -4  310.37   26.40
   0 -14   4  312.77   29.90
   0 -14   4  310.27   20.20
   0  14  -4  294.07   28.80
   0  14   4  279.07   22.80
   0  14   4  347.97   30.30
  -1 -14  -4  324.17   27.00
  -1 -14  -4  315.67   27.60
   1 -14   4  354.06   28.00
   1 -14   4  258.07   21.20
   1  14   4  318.07   29.90
  -1  14  -4  347.87   30.70
   1  14   4  343.17   26.70
  -2 -14  -4   10.30   11.60
   2 -14   4   45.70   14.20
  -2  14  -4   45.10   16.30
   2  14   4    7.90   11.60
   2  14   4   25.70   14.40
   3 -14   4   -7.50   11.20
  -3 -14  -4   10.80   11.10
   3  14   4    2.80   12.70
  -3  14  -4   43.30   16.80
   3  14   4  -15.40   10.30
  -4  14  -4  -14.30   13.40
   4  14   4   -5.10   13.80
   4  14   4   15.40   14.00
  -4 -15   4   35.90   19.00
  -4  15   4    6.50   16.40
   4  15  -4   13.40   15.20
  -3 -15   4   37.50   17.00
   3  15  -4   54.69   18.40
  -3  15   4   34.10   18.30
  -2 -15   4   -6.00   11.10
  -2 -15   4  -20.10    9.60
  -2  15   4   18.00   13.90
   2  15  -4   18.40   15.90
  -1 -15   4  103.49   19.30
  -1 -15   4   92.59   15.40
  -1 -15   4  100.79   16.90
   1 -15  -4   97.29   17.90
   1 -15  -4   92.59   14.60
  -1  15   4   78.29   18.80
  -1  15   4   83.19   14.50
   1  15  -4  108.49   21.50
   0 -15   4   16.60   11.80
   0 -15   4   -4.50    8.00
   0 -15  -4   -8.10    9.80
   0 -15  -4    3.30    8.80
   0  15   4   16.00   14.10
   0  15  -4  -13.10   11.40
   0  15   4   -3.10    8.40
  -1 -15  -4  354.86   29.00
  -1 -15  -4  357.26   28.10
   1 -15   4  271.47   25.80
  -1  15  -4  312.27   30.40
   1  15   4  341.77   27.10
   1  15   4  298.37   29.60
  -2 -15  -4   75.19   17.20
  -2 -15  -4  114.79   19.60
   2 -15   4   93.79   18.50
   2  15   4  117.19   20.50
  -2  15  -4  134.89   24.00
   2  15   4   82.89   18.10
  -3 -15  -4   46.40   14.80
  -3  15  -4   38.90   16.60
   3  15   4   11.40   13.40
   3  15   4    8.40   13.70
   4  15   4   35.00   16.90
   4  15   4    3.50   14.40
  -4  15  -4  -14.50   10.10
  -4 -16   4   26.90   17.50
  -3 -16   4    0.20   14.10
   3  16  -4   36.50   15.70
  -3  16   4  -10.00   12.00
  -2 -16   4  168.28   28.40
  -2 -16   4  159.68   24.40
  -2  16   4  234.98   31.30
   2  16  -4  158.68   26.30
  -1 -16   4   58.29   14.80
  -1 -16   4   92.79   16.10
  -1  16   4   76.39   20.40
  -1  16   4   82.49   13.70
   1  16  -4   84.29   20.90
   0 -16  -4    4.90   10.30
   0 -16  -4   13.70   10.40
   0 -16   4   14.20   11.50
   0  16   4    8.90    9.10
   0  16   4   20.50   14.50
   0  16  -4   39.90   16.50
   1 -16   4   37.60   16.20
  -1 -16  -4   53.29   14.90
  -1  16  -4   39.40   17.30
   1  16   4   70.49   18.80
   1  16   4   31.30   22.30
  -2 -16  -4   -4.10   10.40
   2  16   4    4.30   11.60
   2  16   4   17.00   15.80
  -2  16  -4    6.70   13.80
   3  16   4   83.59   21.50
  -3  16  -4   71.29   19.60
   3  16   4   60.79   17.70
  -4  16  -4    3.20   13.20
   4  16   4  -34.70   13.30
   4  16   4   28.50   16.20
  -3 -17   4   56.99   21.40
  -3  17   4  121.09   25.70
   3  17  -4  117.99   23.50
  -2 -17   4   -5.30   14.00
  -2 -17   4   -0.40   12.80
  -2  17   4   17.50   16.90
   2  17  -4  -12.90   12.90
  -1 -17   4   12.90   12.90
  -1  17   4   12.00   14.10
   1  17  -4    1.80   14.50
   0  17   4  148.59   20.00
   0  17   4  120.29   23.50
   0  17  -4  127.29   24.00
  -1 -17  -4  208.28   23.60
   1  17   4  261.77   27.50
  -1  17  -4  244.78   31.30
   1  17   4  221.98   30.10
   2  17   4  -20.50   10.60
   2  17   4    5.10   11.60
  -2  17  -4   -8.20   13.00
   3  17   4   35.20   16.80
  -3  17  -4   19.80   15.60
   3  17   4   31.00   18.10
  -3 -18   4   -4.90   14.10
   3  18  -4   11.40   14.40
  -3  18   4   34.10   21.40
  -2 -18   4    6.30   16.70
   2  18  -4   33.80   19.50
  -2  18   4   14.10   13.80
   1  18  -4   16.40   15.90
  -1  18   4   29.00   19.00
   0  18   4   29.50   17.00
   0  18  -4    8.30   14.30
   1  18   4   56.89   15.50
   1  18   4   98.09   22.70
  -1  18  -4   64.79   20.80
   2  18   4  -15.20   11.80
  -2  18  -4   11.20   16.50
   2  18   4  -12.00   13.30
  -3  18  -4   24.60   17.20
   3  18   4    5.80   16.80
   3  18   4    7.70   16.20
   2  19  -4   -8.90   15.00
  -2  19   4   22.60   16.70
  -1  19   4    6.90   17.20
   1  19  -4   26.50   18.20
   0  19  -4  -18.80   14.10
   0  19   4   22.80   19.70
   1  19   4   -0.80   10.20
   1  19   4   -3.60   12.60
  -1  19  -4  -23.60   12.40
   2  19   4   -1.90   11.10
   2  19   4    1.70   11.30
  -2  19  -4   15.70   20.40
   1  20  -4   -9.60   14.50
  -1  20   4  -20.70   13.60
   0  20   4  -10.10   14.80
   0  20  -4  -12.20   14.50
  -1  20  -4   40.80   18.60
   1  20   4    0.40   13.30
  -6   0   5    6.00   14.40
  -6   0   5    3.70   13.10
  -5   0   5    7.90    9.90
  -5   0   5    4.20   10.00
  -5   0   5  -14.90   11.40
  -5   0   5    5.50   12.30
   4   0  -5   -4.50    9.00
  -4   0   5   -2.70    9.00
  -4   0   5    2.10    9.90
  -4   0   5   10.80   12.40
  -4   0   5   -8.70   10.80
  -3   0   5   -3.20    8.10
  -3   0   5    1.10    7.90
   3   0  -5    0.60    6.60
  -3   0   5   27.10   10.30
  -2   0   5   -3.60    6.90
  -2   0   5    1.00    5.60
   2   0  -5   -3.50    5.50
   2   0  -5    2.20    7.40
   1   0  -5    1.90    5.00
  -1   0   5    7.60    6.40
  -1   0   5   -6.40    3.90
  -1   0   5    5.60    6.10
   1   0  -5   -6.30    5.40
   0   0   5    0.10    5.60
   0   0  -5   -3.90    5.20
   0   0   5    3.20    4.40
   0   0   5    5.80    4.10
  -1   0  -5   -2.80    4.50
   1   0   5   -6.30    3.70
  -2   0  -5   -2.70    2.30
  -2   0  -5   -1.20    2.50
   2   0   5    2.10    5.70
  -2   0  -5    4.40    5.20
  -3   0  -5    0.20    4.80
  -3   0  -5    2.80    5.20
   3   0   5    8.00    7.00
  -3   0  -5    7.80    8.00
  -4   0  -5    2.10    7.00
  -4   0  -5    3.10    7.60
   4   0   5   12.80   10.10
  -4   0  -5    0.10    8.10
   5   0   5    5.60   11.50
  -6   0  -5    9.90    9.50
  -6  -1   5   73.49   20.40
  -6  -1   5   68.69   18.10
  -6   1   5   60.99   17.30
  -6   1   5   48.20   16.00
  -6   1   5   42.40   17.90
  -5  -1   5    1.40   13.10
  -5  -1   5    5.60   13.20
  -5  -1   5   -4.00   10.40
  -5  -1   5    6.30   13.90
  -5   1   5    0.60   11.00
  -5   1   5    1.30   10.90
  -5   1   5   13.60   13.40
  -5   1   5   25.50   14.00
  -4  -1   5   49.00   15.20
  -4  -1   5   62.39   16.20
  -4  -1   5   53.39   13.80
   4  -1  -5   62.69   13.10
  -4  -1   5   40.00   13.00
  -4   1   5   46.60   13.30
  -4   1   5   66.39   13.50
  -4   1   5   47.90   15.50
  -4   1   5   38.50   13.10
  -3  -1   5  620.24   30.30
  -3  -1   5  546.45   27.90
   3  -1  -5  538.15   31.30
  -3  -1   5  555.24   29.20
   3   1  -5  536.65   28.80
  -3   1   5  570.24   29.40
  -3   1   5  561.64   27.30
  -3   1   5  597.64   29.70
   3   1  -5  564.04   27.20
  -2  -1   5  505.95   24.00
   2  -1  -5  516.75   22.90
  -2  -1   5  490.85   24.00
   2   1  -5  504.85   24.10
  -2   1   5  475.15   23.20
  -2   1   5  518.15   24.30
  -2   1   5  488.85   22.80
   2   1  -5  466.25   22.70
   1  -1  -5   30.50    7.70
  -1  -1   5   32.70    7.90
  -1  -1   5   15.80    7.10
  -1   1   5   43.70    7.80
  -1   1   5   35.00    7.90
   1   1  -5   14.60    7.30
  -1   1   5   36.10    8.20
   1   1  -5   24.10    7.40
   0  -1   5  482.15   15.90
   0  -1   5  486.05   19.20
   0  -1  -5  474.95   15.70
   0  -1  -5  494.15   19.50
   0   1  -5  488.15   19.20
   0   1   5  483.35   15.90
   0   1   5  482.25   15.90
   0   1   5  499.05   19.80
   0   1  -5  486.45   16.20
  -1  -1  -5   18.00    6.40
  -1  -1  -5   24.10    2.10
   1  -1   5   32.20    6.70
  -1   1  -5   19.70    2.40
   1   1   5   44.10    8.10
  -1   1  -5   24.50    6.60
  -2  -1  -5   32.90    4.10
  -2  -1  -5   22.10    6.90
   2  -1   5   49.60    8.10
  -2  -1  -5   37.50    4.40
  -2   1  -5   35.10    4.30
  -2   1  -5   40.90    4.80
  -2   1  -5   34.90    7.40
  -3  -1  -5  147.79   11.00
  -3  -1  -5  140.49   15.10
  -3  -1  -5  150.58   11.00
   3  -1   5  120.89   12.90
   3   1   5  132.79   15.90
  -3   1  -5  128.39   11.00
  -3   1  -5  146.69   10.90
  -3   1  -5  121.09   14.00
  -4  -1  -5   -2.30    7.00
  -4  -1  -5    7.30    9.60
  -4  -1  -5    9.70    7.60
   4  -1   5   -2.70    8.70
  -4   1  -5    6.00    7.80
   4   1   5    7.30   10.00
  -4   1  -5   -3.70    6.40
  -4   1  -5  -13.30    7.50
   5  -1   5   32.20   13.30
  -5  -1  -5   32.30   12.10
   5   1   5   14.40   11.80
  -5   1  -5   17.60    9.80
  -6  -1  -5   53.79   18.20
   6   1   5   95.69   20.10
  -6  -2   5   21.60   16.20
  -6  -2   5   25.50   13.90
  -6   2   5    6.30   12.10
  -6   2   5   15.10   16.40
  -6   2   5   23.50   12.60
  -5  -2   5   13.90   13.80
  -5  -2   5    9.30   13.90
  -5  -2   5   26.40   12.90
  -5   2   5   26.20   12.10
  -5   2   5   22.00   11.60
  -5   2   5   13.10   13.00
  -5   2   5    7.40   12.20
  -4  -2   5  447.26   29.50
  -4  -2   5  416.86   29.90
  -4  -2   5  476.55   29.40
   4  -2  -5  452.75   27.00
  -4  -2   5  455.25   30.50
  -4   2   5  429.26   30.30
  -4   2   5  498.15   28.50
  -4   2   5  458.05   30.80
   4   2  -5  503.65   32.20
   3  -2  -5  251.97   21.50
  -3  -2   5  242.48   19.30
  -3  -2   5  276.97   19.60
  -3   2   5  244.28   20.50
  -3   2   5  212.58   19.60
  -3   2   5  238.28   18.60
   3   2  -5  300.37   20.00
   3   2  -5  266.67   21.10
  -2  -2   5  606.34   26.70
   2  -2  -5  611.14   26.80
  -2  -2   5  661.13   27.60
   2  -2  -5  576.24   24.40
  -2   2   5  573.94   26.30
   2   2  -5  668.93   27.80
  -2   2   5  670.03   27.60
  -2   2   5  610.74   25.70
   2   2  -5  587.14   26.20
   1  -2  -5  897.51   29.10
  -1  -2   5  883.11   28.90
   1  -2  -5  876.51   28.90
  -1  -2   5  870.21   29.30
  -1   2   5  925.61   29.30
  -1   2   5  921.11   29.80
   1   2  -5  922.81   29.80
   1   2  -5  853.41   28.70
   0  -2  -5  576.44   22.10
   0  -2   5  576.44   20.40
   0  -2   5  557.74   18.40
   0  -2  -5  569.24   18.10
   0   2  -5  594.54   20.90
   0   2   5  541.55   21.30
   0   2   5  526.25   17.70
   0   2  -5  558.94   18.50
   1  -2   5 3115.49   66.39
   1  -2   5 3029.70   59.79
  -1  -2  -5 3137.49   59.49
  -1  -2  -5 3141.09   71.49
  -1   2  -5 2935.21   65.99
   1   2   5 3073.09   71.29
  -1   2  -5 3074.69   60.19
   1   2   5 3029.20   59.39
   2  -2   5   46.80    7.70
   2  -2   5   37.10    5.20
  -2  -2  -5   41.40    5.10
  -2  -2  -5   46.80    9.50
   2   2   5   36.20    8.90
   2   2   5   33.40    5.00
  -2   2  -5   50.69    5.90
  -2   2  -5   35.80    7.40
  -3  -2  -5  904.81   28.00
  -3  -2  -5  860.11   35.80
  -3  -2  -5  915.81   27.70
   3   2   5  899.81   27.60
  -3   2  -5  907.31   27.60
   3   2   5  915.21   36.30
  -3   2  -5  916.21   31.90
  -3   2  -5  915.01   28.20
   4  -2   5  183.58   17.90
  -4  -2  -5  183.08   21.30
  -4  -2  -5  177.08   15.90
  -4  -2  -5  167.08   17.90
  -4   2  -5  184.18   17.90
   4   2   5  163.98   20.50
  -4   2  -5  151.08   15.20
   5  -2   5  225.98   21.50
  -5   2  -5  243.48   21.30
   5   2   5  240.28   28.60
  -5   2  -5  236.28   24.40
  -6  -2  -5   15.50   12.20
   6   2   5   -7.20   13.50
  -6  -3   5  -13.30   12.10
  -6  -3   5  -20.70   11.80
  -6   3   5    5.40   13.80
  -6   3   5   25.30   13.70
  -5  -3   5   71.09   18.30
  -5  -3   5  126.99   21.30
  -5  -3   5  106.79   19.00
  -5  -3   5  107.59   19.20
  -5   3   5  109.19   17.70
   5   3  -5  124.59   22.30
  -5   3   5  131.09   21.90
  -5   3   5  145.19   22.30
  -5   3   5   81.49   15.20
  -4  -3   5   73.99   16.60
  -4  -3   5   52.19   13.40
  -4  -3   5   68.39   15.60
   4  -3  -5   48.90   12.20
  -4   3   5   64.29   13.60
  -4   3   5   63.69   16.30
   4   3  -5   80.59   17.70
  -4   3   5   68.69   16.40
  -3  -3   5    7.60    9.30
  -3  -3   5   -1.50    8.90
   3  -3  -5   30.30    8.90
  -3  -3   5    0.40    8.50
  -3   3   5    7.10    9.60
  -3   3   5   13.00    8.00
   3   3  -5    8.80    9.90
   3   3  -5   15.20    8.10
  -3   3   5   24.80   10.50
   2  -3  -5   18.90    6.80
  -2  -3   5   22.10    8.70
   2  -3  -5   19.80    7.50
  -2  -3   5   11.60    6.70
  -2   3   5   17.90    7.40
   2   3  -5   17.00    8.60
   2   3  -5   36.00    9.10
  -2   3   5   24.10    8.80
  -1  -3   5 2514.05   60.39
   1  -3  -5 2438.06   59.69
   1  -3  -5 2424.96   59.69
  -1  -3   5 2562.74   61.19
  -1   3   5 2484.55   59.99
   1   3  -5 2567.14   60.89
  -1   3   5 2466.75   60.19
   1   3  -5 2604.04   61.09
   0  -3   5 3943.71   80.29
   0  -3  -5 3818.22   79.39
   0  -3   5 3898.11   80.69
   0  -3  -5 3878.51   84.59
   0   3   5 3765.42   84.69
   0   3   5 3825.32   79.59
   0   3  -5 3903.41   81.19
   0   3  -5 3847.31   79.99
  -1  -3  -5   91.59    7.20
   1  -3   5   99.79    8.70
   1  -3   5  100.19    7.40
  -1  -3  -5   74.49   10.50
   1   3   5   92.99    6.90
   1   3   5   85.39   11.30
  -1   3  -5   96.59    8.90
  -1   3  -5   91.69    7.70
  -2  -3  -5  675.73   20.10
   2  -3   5  636.34   22.10
   2  -3   5  620.54   20.30
  -2  -3  -5  679.43   28.50
  -2   3  -5  636.94   20.20
  -2   3  -5  643.34   22.20
   2   3   5  630.24   19.80
   2   3   5  664.93   28.40
   3  -3   5   20.40    7.10
  -3  -3  -5   30.00    7.20
  -3  -3  -5   14.20    9.40
   3  -3   5   22.90    7.60
  -3   3  -5   41.30    7.70
  -3   3  -5   37.90    8.00
   3   3   5   29.40   11.00
  -3   3  -5   41.30    8.50
   3   3   5   36.60    7.70
  -4  -3  -5  610.04   27.20
   4  -3   5  673.73   29.80
  -4  -3  -5  669.33   35.20
  -4  -3  -5  668.13   33.60
   4   3   5  690.13   35.90
  -4   3  -5  650.63   27.70
  -4   3  -5  666.63   28.50
  -5  -3  -5  185.38   24.10
   5  -3   5  199.48   20.00
  -5   3  -5  181.88   18.70
   5   3   5  169.18   24.00
  -6  -3  -5  112.29   21.70
   6   3   5  136.69   23.80
  -6  -4   5   -7.50   10.80
  -6  -4   5   34.90   17.40
  -6   4   5   11.20    9.10
  -5  -4   5   89.89   17.80
  -5  -4   5   94.39   18.20
  -5  -4   5   47.60   15.30
  -5   4   5   95.89   19.30
  -5   4   5   72.19   18.10
  -5   4   5   69.29   14.20
  -5   4   5   75.39   14.80
   5   4  -5   42.00   16.90
   4  -4  -5   -2.60    9.30
  -4  -4   5   14.20   11.70
  -4  -4   5    1.60   13.00
  -4  -4   5   -7.40   10.50
  -4   4   5    1.90    8.70
  -4   4   5    9.60   13.30
  -4   4   5   24.10   13.80
   4   4  -5   20.10   13.80
   3  -4  -5  157.88   18.90
  -3  -4   5  132.19   17.20
  -3  -4   5  155.38   18.10
   3  -4  -5  175.98   14.90
  -3  -4   5  163.68   16.40
  -3   4   5  190.78   18.30
  -3   4   5  168.98   18.50
   3   4  -5  134.19   18.00
   3   4  -5  145.49   15.40
  -3   4   5  166.48   15.10
  -2  -4   5   78.19   11.20
   2  -4  -5   83.69   10.90
   2  -4  -5   98.09   13.30
  -2  -4   5   90.29   12.70
  -2   4   5   69.09   10.30
   2   4  -5  102.29   13.80
  -2   4   5   72.49   12.20
   2   4  -5   61.59   11.20
  -1  -4   5  271.57   16.10
   1  -4  -5  218.48   14.30
  -1  -4   5  249.48   16.00
   1  -4  -5  258.97   15.70
  -1   4   5  246.78   15.70
   1   4  -5  246.78   16.20
  -1   4   5  265.37   15.70
   1   4  -5  234.68   15.10
   0  -4  -5   37.10    8.20
   0  -4   5   45.60    7.80
   0  -4  -5   29.10    6.20
   0  -4   5   38.00    6.10
   0   4  -5   32.60    6.70
   0   4  -5   28.40    6.70
   0   4   5   31.80    7.20
   0   4   5   31.60    6.80
   1  -4   5 5271.17  103.29
  -1  -4  -5 5050.69  102.19
  -1  -4  -5 5206.28  112.09
   1  -4   5 5246.67  101.89
  -1   4  -5 5182.38  103.59
   1   4   5 5107.19  102.39
  -1   4  -5 5163.98  101.89
   2  -4   5  174.38   11.30
   2  -4   5  162.58   10.20
  -2  -4  -5  188.08   16.40
  -2  -4  -5  171.58   11.10
  -2   4  -5  175.08   11.20
   2   4   5  149.99   10.70
   2   4   5  166.28   14.80
  -2   4  -5  167.48   10.60
   3  -4   5   73.59   10.50
  -3  -4  -5   98.39   15.30
  -3  -4  -5   68.99    9.90
   3  -4   5   58.79    8.80
   3   4   5   65.49   13.70
   3   4   5   68.69    9.90
  -3   4  -5   68.19    9.40
  -3   4  -5   61.09    9.60
  -4  -4  -5  104.19   17.70
   4  -4   5   78.89   12.40
  -4  -4  -5  108.39   14.30
  -4   4  -5   86.09   13.90
  -4   4  -5   95.49   13.50
   4   4   5   97.29   13.10
   4   4   5   87.49   17.80
  -4   4  -5   90.69   12.60
  -5  -4  -5   42.50   14.70
   5   4   5   40.60   16.00
   6   4   5   17.80   14.20
  -6  -5   5   49.20   17.10
  -6  -5   5   31.80   17.30
  -6   5   5   19.70   17.30
   6   5  -5   53.69   17.60
  -5  -5   5    4.10   12.70
  -5  -5   5   14.20   14.50
  -5  -5   5   26.90   13.40
  -5   5   5   -1.20   12.70
  -5   5   5    0.90   12.90
  -5   5   5   -0.70   11.40
   5   5  -5   15.70   14.10
  -5   5   5   27.10   11.20
  -4  -5   5    6.30   11.90
  -4  -5   5    8.90   13.20
   4  -5  -5    8.90   12.30
  -4  -5   5   -1.60    9.30
   4  -5  -5    2.70    8.90
   4   5  -5  -19.40   10.50
  -4   5   5    0.40    8.60
  -4   5   5    9.00   13.30
  -4   5   5   -4.90   12.00
  -3  -5   5   -0.60    7.20
  -3  -5   5   19.00   10.90
   3  -5  -5    5.50    9.50
  -3  -5   5    8.80    9.00
   3  -5  -5    6.00    7.10
   3   5  -5    5.70   10.30
  -3   5   5   -9.10    8.40
  -3   5   5    4.10    6.60
   2  -5  -5    8.10    6.40
  -2  -5   5    2.30    7.30
   2  -5  -5   12.30    8.00
  -2  -5   5    2.40    7.70
   2   5  -5    9.70    8.00
  -2   5   5   12.80    8.20
  -2   5   5    3.60    6.20
   1  -5  -5  652.03   26.30
  -1  -5   5  744.23   28.30
  -1  -5   5  677.23   26.10
   1  -5  -5  661.73   25.20
  -1   5   5  648.04   30.90
  -1   5   5  665.23   25.70
   1   5  -5  631.74   25.30
   1   5  -5  638.44   31.10
   0  -5  -5  689.63   26.10
   0  -5   5  614.74   21.40
   0  -5   5  649.43   24.20
   0  -5  -5  662.33   23.70
   0   5  -5  664.53   24.40
   0   5   5  683.53   26.40
   0   5  -5  631.84   22.20
   0   5   5  656.33   23.90
  -1  -5  -5 1899.11   53.79
   1  -5   5 1961.90   43.90
   1  -5   5 1981.70   48.20
  -1  -5  -5 2011.30   47.80
   1   5   5 1989.90   54.89
  -1   5  -5 1978.50   48.70
  -1   5  -5 1941.31   43.80
   1   5   5 2009.40   48.00
  -2  -5  -5   36.10    9.90
   2  -5   5   25.20    4.90
   2  -5   5   34.40    7.40
  -2  -5  -5   27.20    6.60
   2   5   5   34.60    7.10
   2   5   5   40.40   10.60
  -2   5  -5   35.60    5.60
  -2   5  -5   28.90    7.00
   3  -5   5   -2.80    6.90
  -3  -5  -5   12.60    9.70
   3  -5   5    0.60    5.00
  -3  -5  -5   -2.80    6.30
  -3   5  -5   -5.10    4.40
  -3   5  -5   -8.50    6.00
   3   5   5   12.60    7.20
   3   5   5  -16.90    7.70
   4  -5   5  103.39   14.00
  -4  -5  -5  109.09   14.30
  -4  -5  -5  115.59   19.60
   4   5   5   76.79   17.50
  -4   5  -5   91.39   14.30
  -4   5  -5  113.89   14.70
  -4   5  -5  117.29   26.00
  -4   5  -5  116.69   12.90
   4   5   5  115.09   15.00
  -5  -5  -5    6.70   11.80
   5   5   5  -18.20   11.90
   6   5   5    7.50   15.90
  -6  -6   5   23.70   16.00
   6   6  -5    4.20   11.90
  -6   6   5   26.70   16.10
  -5  -6   5   25.00   14.60
  -5  -6   5   23.40   16.70
  -5  -6   5   35.40   16.30
   5   6  -5   26.30   15.30
  -5   6   5   21.30   15.10
  -5   6   5   17.40   13.70
  -5   6   5   12.10    9.50
  -5   6   5   30.70   16.20
   4  -6  -5   88.99   14.80
  -4  -6   5   84.39   19.00
  -4  -6   5   51.99   16.30
   4  -6  -5   84.39   19.50
  -4  -6   5   74.29   17.60
  -4   6   5   68.89   17.60
   4   6  -5   87.49   18.50
  -4   6   5   47.00   11.90
  -4   6   5   94.29   18.60
  -3  -6   5  156.08   16.80
   3  -6  -5  151.38   15.00
  -3  -6   5  178.58   20.50
  -3  -6   5  186.28   20.10
   3  -6  -5  155.78   20.00
  -3   6   5  184.38   16.60
  -3   6   5  192.28   20.50
   3   6  -5  130.29   18.80
  -2  -6   5  473.45   25.10
  -2  -6   5  521.55   27.30
   2  -6  -5  453.45   21.10
  -2  -6   5  464.85   25.00
   2  -6  -5  409.26   24.40
   2   6  -5  489.65   25.40
  -2   6   5  472.55   22.10
  -2   6   5  469.65   25.90
   2   6  -5  432.56   25.40
   1  -6  -5    9.50    6.90
   1  -6  -5   22.30    6.90
  -1  -6   5   16.70    7.00
  -1  -6   5   18.90    7.40
   1   6  -5   18.00    8.00
   1   6  -5   26.80    7.50
  -1   6   5    5.80    7.30
  -1   6   5   28.60    8.00
   0  -6  -5  303.87   17.70
   0  -6   5  311.57   14.90
   0  -6   5  295.27   17.40
   0  -6  -5  277.07   16.20
   0   6   5  314.37   17.50
   0   6  -5  306.07   17.40
   0   6  -5  303.27   14.90
  -1  -6  -5  858.31   28.20
  -1  -6  -5  796.52   31.70
   1  -6   5  792.62   27.90
   1  -6   5  866.41   22.90
   1   6   5  885.81   33.10
  -1   6  -5  871.41   23.10
  -1   6  -5  848.52   29.00
   1   6   5  851.21   28.30
  -2  -6  -5  170.18   13.60
   2  -6   5  163.08    8.40
   2  -6   5  162.08   13.20
  -2  -6  -5  153.48   17.00
   2   6   5  161.18   17.30
  -2   6  -5  174.18    8.50
  -2   6  -5  146.49   13.50
   2   6   5  170.78   13.70
  -3  -6  -5   24.60   12.20
   3  -6   5   42.10   10.40
   3  -6   5   29.60    6.10
  -3  -6  -5   23.10    8.30
  -3   6  -5   34.60   10.10
  -3   6  -5   31.50    6.20
   3   6   5   34.40    9.70
   3   6   5   41.70   12.80
   4  -6   5   19.90   10.90
  -4  -6  -5   15.30    9.80
  -4   6  -5    5.50    9.10
   4   6   5    8.30    9.70
   4   6   5   17.80   14.90
  -4   6  -5    7.80    6.10
   5   6   5  135.79   23.80
   6   6   5   53.39   19.10
  -6  -7   5   39.40   17.00
   6   7  -5  -19.30   10.40
  -6   7   5    9.90   14.20
  -5  -7   5   10.90   13.40
  -5  -7   5   -0.40   15.80
  -5   7   5   -0.80    7.30
   5   7  -5   10.60   12.80
  -5   7   5  -14.50   13.50
  -5   7   5   14.70   13.40
  -4  -7   5   -0.40   13.70
  -4  -7   5    6.00   15.20
   4  -7  -5   10.40    9.70
   4  -7  -5   22.10   14.70
   4   7  -5   13.10   11.30
  -4   7   5    9.60   14.40
  -4   7   5    5.90    9.10
   3  -7  -5  150.28   14.60
  -3  -7   5  181.38   19.70
  -3  -7   5  137.19   19.80
  -3  -7   5  151.38   17.20
   3  -7  -5  153.78   20.00
  -3   7   5  163.08   16.10
  -3   7   5  127.69   19.30
   3   7  -5  169.18   21.80
   2  -7  -5  235.98   15.90
  -2  -7   5  257.37   19.40
  -2  -7   5  229.88   19.20
   2  -7  -5  253.87   20.50
  -2  -7   5  274.27   20.70
  -2   7   5  275.67   21.40
   2   7  -5  268.67   21.40
  -2   7   5  249.68   19.40
   1  -7  -5 2734.33   66.19
  -1  -7   5 2767.62   66.89
  -1  -7   5 2651.83   73.89
   1  -7  -5 2593.84   76.29
  -1   7   5 2696.03   66.89
   1   7  -5 2566.44   66.29
   1   7  -5 2672.33   70.29
  -1   7   5 2709.63   70.29
   0  -7   5  222.58   13.20
   0  -7  -5  213.88   15.70
   0  -7   5  216.18   15.80
   0  -7  -5  212.48   15.50
   0   7   5  217.68   16.00
   0   7   5  227.68   16.50
   0   7  -5  199.58   12.70
   0   7  -5  204.78   17.00
  -1  -7  -5  278.07   19.20
   1  -7   5  252.37   10.90
  -1  -7  -5  248.68   16.30
   1  -7   5  241.68   16.30
   1   7   5  255.87   16.70
  -1   7  -5  240.98   10.80
   1   7   5  255.37   18.80
  -2  -7  -5  285.37   22.30
  -2  -7  -5  307.27   18.70
   2  -7   5  291.77   18.30
   2  -7   5  317.97    9.10
  -2   7  -5  310.97   19.40
   2   7   5  284.07   21.20
   3  -7   5   35.10   12.50
  -3  -7  -5    1.30   10.40
  -3  -7  -5   23.50    9.20
  -3   7  -5   -0.50    8.60
   3   7   5   24.80   12.80
  -3   7  -5   10.00    3.90
   3   7   5   12.10    8.80
  -3   7  -5    5.30    3.80
  -4  -7  -5  171.08   23.10
   4  -7   5  184.08   19.30
   4   7   5  182.98   24.40
   4   7   5  170.98   19.00
  -4   7  -5  163.48   18.20
   5   7   5   48.50   17.50
   6   7   5    9.90   17.20
  -6   8   5   -1.10   13.90
   6   8  -5  -22.40   10.20
  -5  -8   5  120.39   23.50
   5   8  -5  196.38   27.40
  -5   8   5  212.18   28.70
  -4  -8   5   71.79   17.80
   4  -8  -5   71.19   13.50
  -4  -8   5   71.09   17.60
  -4  -8   5   43.80   19.30
   4  -8  -5  100.89   18.70
  -4   8   5   82.39   22.90
  -4   8   5   60.19   13.30
  -3  -8   5   13.10   10.30
   3  -8  -5   27.60   13.10
  -3  -8   5   -3.10   11.10
   3  -8  -5    1.80    7.20
  -3  -8   5   13.40   11.50
  -3   8   5    5.00   12.10
   3   8  -5   17.60   12.60
  -3   8   5    4.10    7.70
  -2  -8   5  326.37   24.20
   2  -8  -5  274.87   21.80
  -2  -8   5  281.17   21.60
  -2  -8   5  259.37   20.50
   2  -8  -5  263.67   16.70
  -2   8   5  266.27   22.30
   2   8  -5  340.07   24.50
  -1  -8   5  557.84   28.40
  -1  -8   5  589.94   26.20
   1  -8  -5  554.94   27.30
  -1  -8   5  602.74   26.70
   1  -8  -5  558.94   25.10
  -1   8   5  602.84   25.80
   1   8  -5  570.24   28.70
  -1   8   5  548.95   28.30
   0  -8   5 1408.46   38.60
   0  -8  -5 1407.06   44.60
   0  -8   5 1423.36   38.50
   0  -8  -5 1467.05   44.90
   0  -8   5 1491.75   46.00
   0   8   5 1392.16   44.50
   0   8   5 1332.27   44.00
   0   8  -5 1394.66   45.10
  -1  -8  -5  629.84   29.40
   1  -8   5  640.34   18.30
   1  -8   5  625.34   18.10
   1  -8   5  609.44   26.80
  -1  -8  -5  540.85   25.30
   1   8   5  627.74   26.80
  -1   8  -5  586.54   27.10
   1   8   5  635.44   29.10
  -2  -8  -5  267.77   22.20
  -2  -8  -5  253.17   18.50
   2  -8   5  260.07   19.20
   2   8   5  259.77   18.90
  -2   8  -5  275.77   20.00
   2   8   5  274.47   23.00
   3  -8   5    1.80    8.40
  -3  -8  -5   12.40   11.20
  -3  -8  -5    5.30    8.70
   3   8   5    0.10    8.60
  -3   8  -5   -2.40    9.20
   3   8   5    4.40   11.50
  -4  -8  -5  135.29   15.70
  -4  -8  -5  104.09   18.50
   4  -8   5  126.49   18.10
   4   8   5  102.19   19.90
  -4   8  -5   96.99   15.90
   4   8   5   94.39   15.30
   5   8   5  103.69   21.60
   6   8   5   15.80   15.70
  -6  -9   5  -21.80   12.20
  -6   9   5   16.50   16.50
   6   9  -5    4.10   13.90
  -5  -9   5   -7.20   12.00
   5   9  -5   26.60   15.00
  -5   9   5  -28.40   11.40
   4  -9  -5  479.45   34.80
  -4  -9   5  514.15   36.50
  -4  -9   5  553.64   36.00
   4  -9  -5  502.35   26.10
  -4  -9   5  483.85   34.70
   4   9  -5  487.75   36.60
  -4   9   5  488.25   26.10
  -4   9   5  516.35   36.30
   3  -9  -5    9.00   12.90
  -3  -9   5   25.60   13.10
  -3  -9   5   22.90   13.50
   3  -9  -5   38.70    9.80
  -3  -9   5   22.10   13.80
  -3   9   5   24.90   14.40
  -3   9   5   28.20    9.70
   3   9  -5   -1.40   12.40
  -2  -9   5  168.28   18.50
   2  -9  -5  134.39   13.30
  -2  -9   5  166.98   20.20
  -2  -9   5  145.59   18.00
   2  -9  -5  127.89   18.70
   2   9  -5  122.59   19.20
  -2   9   5  132.99   15.10
  -2   9   5  133.59   18.80
  -1  -9   5  155.18   17.50
  -1  -9   5  142.79   15.10
  -1  -9   5  133.89   14.40
   1  -9  -5  137.49   16.00
   1  -9  -5  128.49   13.80
   1   9  -5  131.19   17.60
  -1   9   5  157.78   19.10
  -1   9   5  116.19   13.60
   0  -9   5   89.19   10.50
   0  -9   5   99.29   14.80
   0  -9   5  105.89   11.10
   0  -9  -5  106.29   14.50
   0   9   5  103.49   15.00
   0   9  -5  117.69   15.80
   0   9   5   97.39   13.90
   1  -9   5    0.60    3.60
   1  -9   5   -8.50    5.90
  -1  -9  -5    9.00    7.00
   1  -9   5   -5.00    2.90
  -1  -9  -5    0.60    7.40
  -1   9  -5    1.20    7.50
   1   9   5   -8.00    6.10
   1   9   5   -5.20    7.70
  -2  -9  -5   15.00   11.00
  -2  -9  -5   49.60   11.20
   2  -9   5   37.70   10.80
   2   9   5   37.80   10.60
   2   9   5   27.60   11.00
  -2   9  -5   10.10    9.50
  -3  -9  -5   69.99   16.60
  -3  -9  -5   74.69   14.10
   3  -9   5   97.89   15.60
   3   9   5   63.19   13.50
  -3   9  -5   79.49   15.50
   3   9   5   58.19   16.40
  -4  -9  -5   58.69   13.20
  -4  -9  -5   21.70   13.60
   4  -9   5   90.89   17.10
   4   9   5   54.59   14.20
  -4   9  -5   97.79   16.40
   4   9   5   80.79   18.10
   5   9   5   10.70   14.20
  -6 -10   5   -7.00   16.40
   6  10  -5   17.10   18.20
  -6  10   5  -27.30   11.80
  -5 -10   5    8.70   14.20
  -5  10   5   19.40   15.70
   5  10  -5   -2.70   12.40
  -4 -10   5   54.59   16.80
  -4 -10   5   39.60   14.10
   4 -10  -5   36.50   15.90
  -4 -10   5   24.50   15.70
  -4  10   5   55.69   11.30
   4  10  -5   24.10   15.80
  -4  10   5   43.20   16.50
  -3 -10   5  781.32   42.20
   3 -10  -5  763.32   40.90
  -3 -10   5  697.73   36.70
  -3 -10   5  760.72   40.70
   3 -10  -5  665.23   29.00
   3  10  -5  644.04   39.50
  -3  10   5  701.73   40.90
  -3  10   5  687.03   30.10
  -2 -10   5  184.38   20.30
  -2 -10   5  150.18   20.70
  -2 -10   5  211.78   20.30
   2 -10  -5  160.78   14.60
   2 -10  -5  163.98   19.70
  -2  10   5  163.68   21.30
   2  10  -5  155.28   21.70
  -2  10   5  201.08   17.10
  -1 -10   5    0.60    8.50
   1 -10  -5   19.80   10.20
  -1 -10   5   18.80    8.70
   1 -10  -5   16.40    8.60
   1  10  -5    3.30    9.90
  -1  10   5   23.90    8.80
  -1  10   5   21.30   12.00
   0 -10   5  189.48   14.40
   0 -10   5  164.38   13.00
   0 -10  -5  152.78   16.90
   0 -10  -5  162.28   16.30
   0 -10   5  131.49   17.20
   0  10   5  155.48   18.20
   0  10  -5  151.48   17.70
   0  10   5  148.49   17.60
   1 -10   5   41.70    5.70
  -1 -10  -5   36.50   10.50
   1 -10   5   34.40   10.40
  -1 -10  -5   58.59   12.50
   1 -10   5   44.70    5.90
   1  10   5   45.50   12.00
  -1  10  -5   61.09   13.60
   1  10   5   38.00   11.80
  -2 -10  -5   -1.20   10.20
  -2 -10  -5   13.10   10.10
   2 -10   5   -6.90    7.70
   2  10   5   10.50    9.10
  -2  10  -5   11.20   10.50
   2  10   5    6.40   11.30
  -3 -10  -5   65.29   13.80
  -3 -10  -5   54.19   16.40
   3 -10   5   74.19   14.70
  -3  10  -5   48.80   14.70
   3  10   5   70.39   20.60
   3  10   5   86.59   16.30
  -4 -10  -5   -2.00   10.80
   4 -10   5  -14.70   10.40
  -4  10  -5   -1.10    8.80
   4  10   5   -1.90   12.00
   4  10   5   17.10   11.30
   5  10   5   34.50   16.50
  -5 -11   5   53.49   19.20
   5  11  -5   18.80   17.30
  -5  11   5   38.10   17.40
  -4 -11   5  194.28   27.00
  -4  11   5  191.28   27.70
  -3 -11   5  142.59   23.20
   3 -11  -5  140.39   14.90
   3 -11  -5  114.29   21.80
  -3 -11   5  123.59   20.90
  -3 -11   5  136.39   21.20
  -3  11   5  137.69   23.40
   3  11  -5  136.09   22.30
  -3  11   5  145.89   16.60
  -2 -11   5    2.80   11.60
  -2 -11   5   19.10   12.90
  -2 -11   5    7.60   11.50
   2 -11  -5    6.10   10.80
   2 -11  -5    2.40    7.30
  -2  11   5    3.00    8.10
   2  11  -5  -10.50   10.20
  -2  11   5    6.40   12.50
  -1 -11   5   29.10   12.30
   1 -11  -5   29.30    9.80
  -1 -11   5   23.80   10.20
  -1 -11   5   11.50    8.70
   1  11  -5    2.40   10.90
  -1  11   5    9.30    9.10
  -1  11   5   34.10   13.70
   0 -11   5   83.79   15.40
   0 -11   5   95.49   12.10
   0 -11   5   58.39    9.60
   0 -11  -5   84.79   15.30
   0 -11  -5   73.99   13.30
   0  11   5   70.79   13.50
   0  11   5   78.09   15.80
   0  11  -5   62.79   15.10
  -1 -11  -5   49.90   12.80
   1 -11   5   54.79    6.60
   1 -11   5   60.29   13.40
   1 -11   5   50.89    6.20
  -1 -11  -5   51.29   13.90
   1  11   5   63.79   14.50
   1  11   5   33.40   12.00
  -1  11  -5   43.60   13.90
  -2 -11  -5   27.10   11.30
  -2 -11  -5    0.00    9.60
   2 -11   5    3.30   10.40
   2  11   5  -15.20    9.10
   2  11   5   -2.70    9.20
  -2  11  -5   31.10   13.90
  -3 -11  -5    8.70   11.70
   3 -11   5   22.30   12.10
  -3 -11  -5   -1.60   11.70
   3  11   5   10.70   13.50
  -3  11  -5   35.70   13.60
   3  11   5   13.30   11.30
   4 -11   5   22.30   14.80
   4  11   5    6.90   10.60
  -4  11  -5   -1.20   11.50
   4  11   5   19.50   13.90
   5  11   5   24.40   18.20
  -5 -12   5  -29.60   11.90
   5  12  -5  -11.30   12.40
  -5  12   5   -2.90   12.60
  -4 -12   5   39.30   17.50
  -4  12   5   58.69   19.50
   4  12  -5   53.49   18.50
  -3 -12   5   50.29   15.30
   3 -12  -5   21.10   13.80
  -3 -12   5   26.40   16.50
  -3 -12   5   47.70   15.50
   3  12  -5   36.00   14.90
  -3  12   5   21.70   15.90
  -3  12   5   25.40    9.10
  -2 -12   5  381.16   30.10
  -2 -12   5  409.96   27.40
  -2 -12   5  391.46   28.80
   2 -12  -5  388.76   22.80
   2 -12  -5  339.07   28.30
  -2  12   5  293.97   29.30
   2  12  -5  359.36   30.90
  -2  12   5  371.06   22.90
   1 -12  -5  418.66   28.60
  -1 -12   5  392.66   24.50
  -1 -12   5  411.56   26.50
  -1 -12   5  368.56   28.30
   1 -12  -5  361.16   22.80
  -1  12   5  364.56   23.80
   1  12  -5  411.86   30.20
  -1  12   5  360.06   29.10
   0 -12  -5  211.38   19.10
   0 -12  -5  164.08   20.00
   0 -12   5  168.58   20.10
   0 -12   5  180.38   15.20
   0  12   5  195.98   22.90
   0  12   5  164.58   18.40
   0  12  -5  156.28   21.60
  -1 -12  -5  117.09   18.10
   1 -12   5  170.28   19.90
  -1 -12  -5  189.48   20.70
   1 -12   5  138.59    9.90
   1 -12   5  150.28   10.00
   1  12   5  183.18   21.60
  -1  12  -5  186.18   22.30
   1  12   5  160.88   21.10
   2 -12   5  708.43   37.50
  -2 -12  -5  681.63   38.50
  -2 -12  -5  747.63   38.10
  -2  12  -5  785.42   39.60
   2  12   5  694.93   39.40
   2  12   5  757.32   37.60
  -3 -12  -5   48.00   13.40
   3 -12   5   92.29   16.90
  -3 -12  -5   49.30   14.30
   3  12   5   71.89   16.70
  -3  12  -5   68.69   16.60
   3  12   5   80.89   19.40
  -4  12  -5   36.70   17.30
   4  12   5   37.10   15.10
   4  12   5   25.80   15.70
   5  12   5   22.40   14.50
  -5 -13   5  -11.10   27.20
   5  13  -5   49.90   19.10
  -5  13   5   77.39   26.00
  -4 -13   5   -5.60   14.70
  -4  13   5   55.99   19.30
   4  13  -5   30.30   16.70
   3 -13  -5  148.89   23.60
  -3 -13   5  126.79   22.40
  -3 -13   5  182.78   24.10
  -3 -13   5  175.98   24.70
  -3  13   5  180.18   27.10
   3  13  -5  209.78   28.70
  -2 -13   5   16.30   12.50
   2 -13  -5   28.40   15.20
  -2 -13   5   21.70   11.60
   2 -13  -5   27.20   12.80
  -2 -13   5   33.60   14.50
   2  13  -5   42.50   16.50
  -2  13   5   21.40    9.00
  -2  13   5   11.70   14.00
  -1 -13   5  484.95   27.80
  -1 -13   5  487.55   29.70
   1 -13  -5  522.25   27.70
   1 -13  -5  501.65   32.40
  -1 -13   5  446.56   32.30
   1  13  -5  512.35   35.20
  -1  13   5  554.54   35.10
  -1  13   5  454.75   27.30
   0 -13   5   13.60    8.40
   0 -13  -5   16.60   10.70
   0 -13   5    3.90    8.50
   0 -13  -5    5.50   11.20
   0 -13   5    9.70   10.70
   0  13   5   11.00    9.90
   0  13   5   33.30   14.80
   0  13  -5   15.80   13.60
   1 -13   5  315.97   14.40
   1 -13   5  304.47   14.50
  -1 -13  -5  357.76   27.00
   1 -13   5  292.37   25.80
  -1 -13  -5  313.67   25.50
  -1  13  -5  330.97   29.60
   1  13   5  364.06   28.30
   1  13   5  303.27   27.60
  -2 -13  -5  102.39   20.00
   2 -13   5  104.69   18.70
  -2 -13  -5   70.79   16.00
   2  13   5   80.29   19.60
   2  13   5   90.09   17.70
  -2  13  -5   58.09   17.50
  -3  13  -5  173.78   27.50
   3  13   5  197.08   25.00
   3  13   5  209.38   25.30
   4  13   5   54.39   16.40
  -4  13  -5   11.60   14.90
   4  13   5   30.10   17.20
   5  13   5   20.50   16.20
  -5 -14   5   -3.40   15.90
   5  14  -5   24.70   16.20
  -5  14   5    3.40   14.80
  -4  14   5   12.40   16.40
   4  14  -5  -15.00   12.60
  -3 -14   5  145.29   24.10
  -3 -14   5  140.19   21.30
   3  14  -5  194.68   28.00
  -3  14   5  142.39   24.40
   2 -14  -5   78.99   18.30
  -2 -14   5   96.79   18.30
  -2 -14   5   69.09   15.10
  -2  14   5   91.19   20.60
   2  14  -5   61.89   17.70
  -2  14   5   63.89   12.50
   1 -14  -5  169.78   18.10
  -1 -14   5  135.09   20.70
   1 -14  -5  155.28   22.10
  -1 -14   5  170.28   20.40
  -1 -14   5  166.68   19.30
  -1  14   5  198.98   27.30
  -1  14   5  148.19   18.00
   1  14  -5  126.39   22.30
   0 -14  -5  193.58   19.60
   0 -14   5  198.48   17.60
   0 -14   5  169.98   15.70
   0 -14  -5  225.18   27.00
   0  14  -5  184.88   28.30
   0  14   5  199.38   26.00
   0  14   5  169.38   20.50
  -1 -14  -5  -12.20    8.70
  -1 -14  -5  -11.20    8.60
   1 -14   5  -14.10    9.30
  -1  14  -5    7.70   14.10
   1  14   5   23.40   13.90
   1  14   5   26.00   14.20
  -2 -14  -5   11.70   11.90
   2 -14   5   21.60   13.90
   2  14   5   -2.10    9.20
  -2  14  -5    7.20   12.80
   2  14   5    5.30   10.60
   3 -14   5   37.10   14.30
  -3 -14  -5   52.29   15.20
   3  14   5   30.00   16.40
  -3  14  -5   31.40   14.30
   3  14   5   42.80   16.40
  -4  14  -5    3.90   13.70
   4  14   5   44.90   17.00
   4  14   5   47.60   17.10
  -4 -15   5    7.40   14.80
   4  15  -5  -16.90   11.70
  -4  15   5   15.10   14.90
  -3 -15   5    1.40   14.60
   3  15  -5   -6.50   12.60
  -3  15   5   -1.00   14.10
  -2 -15   5    9.10   11.00
  -2 -15   5   -6.60   10.20
  -2  15   5    5.50   13.90
   2  15  -5   -7.20   11.40
  -1 -15   5   18.70   10.20
   1 -15  -5    5.30   11.20
  -1 -15   5   -2.40   11.60
   1 -15  -5   25.80   10.70
  -1 -15   5   11.50   11.20
  -1  15   5   -2.70   14.00
  -1  15   5   50.59   12.60
   1  15  -5   17.70   14.50
   0 -15  -5   -1.80   10.40
   0 -15   5    7.00   10.70
   0 -15  -5   14.60   10.70
   0 -15   5   37.30   11.00
   0  15   5   16.70   14.40
   0  15  -5   29.90   14.70
   0  15   5   11.40   10.60
  -1 -15  -5   37.90   13.20
   1 -15   5   84.89   17.60
  -1 -15  -5   59.29   15.90
   1  15   5   65.99   18.80
   1  15   5   54.99   15.50
  -1  15  -5   39.70   16.50
   2 -15   5  241.48   25.60
  -2 -15  -5  257.77   27.80
  -2  15  -5  235.18   27.30
   2  15   5  225.58   25.60
   2  15   5  202.88   26.30
  -3 -15  -5  290.67   28.50
   3 -15   5  293.87   37.60
   3  15   5  267.07   30.20
   3  15   5  296.67   29.70
  -3  15  -5  302.37   29.40
   4  15   5   23.10   18.00
   4  15   5    7.30   15.40
  -4  15  -5   43.40   17.30
  -4 -16   5   15.70   16.20
   4  16  -5   23.80   16.40
  -4  16   5    1.90   16.50
  -3 -16   5   59.39   20.30
   3  16  -5   54.89   19.80
  -3  16   5  108.29   23.40
  -2 -16   5   71.09   17.00
  -2 -16   5   69.59   17.90
   2  16  -5   68.69   19.10
  -2  16   5   65.29   20.40
  -1 -16   5  -10.00   10.40
   1  16  -5    8.80   12.80
  -1  16   5   -0.70    8.40
  -1  16   5  -16.80   11.50
   0 -16   5   32.80   15.40
   0 -16  -5   25.30   14.20
   0 -16  -5   48.90   13.80
   0  16  -5   48.60   16.40
   0  16   5   28.40   16.80
   0  16   5   36.70   12.60
  -1 -16  -5   15.50   13.30
   1 -16   5   24.50   14.50
  -1 -16  -5   13.20   10.90
  -1  16  -5   21.20   14.70
   1  16   5    8.00   11.50
   1  16   5    6.90   13.20
   2  16   5   44.60   16.90
   2  16   5  111.09   21.80
  -2  16  -5   54.59   18.10
  -3  16  -5   -9.80   14.00
   3  16   5   39.50   16.90
   3  16   5   26.70   15.60
  -4  16  -5   18.40   13.80
   4  16   5    0.70   14.00
  -3 -17   5   20.90   17.40
  -3  17   5   10.20   14.60
   3  17  -5   16.60   16.60
  -2 -17   5   -9.80   12.80
  -2  17   5   -3.70   15.00
   2  17  -5    0.80   13.70
  -1 -17   5   11.30   14.30
   1  17  -5    6.90   14.30
  -1  17   5  -13.50   12.80
   0  17  -5    6.50   15.10
   0  17   5   24.80   11.10
   0  17   5   12.40   13.60
  -1 -17  -5   46.80   14.80
   1  17   5   63.59   18.50
   1  17   5   44.60   15.50
  -1  17  -5   18.10   15.60
   2  17   5   -5.10   13.10
   2  17   5   -0.60   12.30
  -2  17  -5   30.00   17.50
   3  17   5    5.30   14.00
  -3  17  -5    3.30   12.60
   3  17   5    6.20   15.50
  -3 -18   5   11.30   16.60
   3  18  -5   -3.50   15.60
  -3  18   5   19.80   17.70
  -2 -18   5   32.60   18.60
   2  18  -5    4.00   16.30
  -2  18   5  -14.00   14.20
  -1  18   5   -8.50   13.40
   1  18  -5   -8.10   13.40
   0  18  -5   -9.80   13.50
   0  18   5   30.50   17.40
   1  18   5   -3.90   13.30
   1  18   5   -1.30   11.70
  -1  18  -5    4.30   15.70
   2  18   5   -5.20   10.80
   2  18   5   15.20   14.90
  -2  18  -5  -14.90   16.10
   2  19  -5   10.80   17.20
  -2  19   5    8.90   14.30
  -1  19   5    7.40   17.40
   1  19  -5  -10.00   17.10
   0  19  -5  116.89   26.20
   0  19   5  186.18   29.90
   1  19   5   24.60   12.30
  -1  19  -5   27.20   17.10
  -2  19  -5  -19.00   16.70
   2  19   5  -25.30   12.90
   2  19   5  -23.50   11.50
  -1  20   5   54.49   22.50
   1  20  -5   38.60   19.10
   0  20   5  -18.50   16.10
   0  20  -5    8.00   18.20
  -1  20  -5   40.60   15.50
   1  20   5   -7.70   16.50
  -6   0   6   45.60   15.60
  -6   0   6   25.10   16.50
  -5   0   6  150.28   25.30
  -5   0   6  112.49   20.90
  -5   0   6  123.59   20.50
  -5   0   6  143.89   22.10
   4   0  -6   43.00   13.30
  -4   0   6   74.59   16.90
  -4   0   6   39.80   14.50
  -4   0   6   65.09   15.10
  -3   0   6  906.71   39.10
  -3   0   6 1003.10   38.80
   3   0  -6 1036.10   39.00
  -3   0   6  969.30   39.70
  -2   0   6  144.09   13.60
  -2   0   6  154.78   15.00
  -2   0   6  119.99   14.00
   2   0  -6  120.29   14.30
   2   0  -6  142.19   14.10
  -1   0   6 2406.66   56.89
   1   0  -6 2300.97   56.29
   1   0  -6 2390.96   58.59
  -1   0   6 2252.37   56.19
  -1   0   6 2356.06   58.59
   0   0   6 2339.17   49.70
   0   0   6 2221.38   55.69
   0   0   6 2342.67   49.70
   0   0  -6 2254.67   55.89
   1   0   6  317.07   16.90
  -1   0  -6  330.87   17.20
  -2   0  -6   36.10    8.10
  -3   0  -6 2139.89   48.40
   3   0   6 2319.07   62.69
  -3   0  -6 2171.88   48.00
  -3   0  -6 2174.88   61.19
  -4   0  -6  238.98   21.90
   4   0   6  239.38   21.00
  -4   0  -6  236.48   15.40
  -4   0  -6  283.27   16.70
  -5   0  -6   -0.80   10.00
   5   0   6   19.90   12.70
   6   0   6   -0.20   23.80
  -6  -1   6   65.39   18.20
  -6  -1   6   39.40   18.20
  -6   1   6   41.70   17.60
  -6   1   6   73.69   17.60
  -5  -1   6    2.60   11.80
  -5  -1   6   29.50   14.30
  -5   1   6   24.40   13.40
  -5   1   6   24.50   12.80
  -5   1   6    4.30   12.30
  -5   1   6    3.80   10.60
  -4  -1   6  310.27   26.80
   4  -1  -6  316.57   24.00
  -4  -1   6  318.87   24.70
  -4  -1   6  309.97   25.20
  -4  -1   6  273.57   26.40
   4   1  -6  290.47   23.80
  -4   1   6  308.57   27.60
  -4   1   6  340.57   25.10
  -4   1   6  364.56   28.10
  -3  -1   6  585.94   30.50
  -3  -1   6  525.25   28.40
  -3  -1   6  558.84   29.80
   3  -1  -6  534.05   27.40
  -3   1   6  585.54   30.50
  -3   1   6  541.95   28.10
  -3   1   6  545.15   29.70
   3   1  -6  598.94   29.30
   3   1  -6  555.54   30.10
   2  -1  -6  381.76   20.70
  -2  -1   6  395.46   21.80
  -2  -1   6  434.56   22.70
  -2   1   6  345.47   20.70
  -2   1   6  340.77   20.70
   2   1  -6  368.66   21.80
   2   1  -6  402.16   21.70
  -2   1   6  374.86   21.40
  -1  -1   6  632.14   23.70
   1  -1  -6  619.74   25.10
  -1  -1   6  653.63   25.20
  -1   1   6  617.34   23.50
  -1   1   6  633.74   23.50
  -1   1   6  583.84   24.70
   1   1  -6  571.14   22.90
   1   1  -6  615.04   24.20
   0  -1   6  957.10   30.00
   0  -1   6  893.31   24.90
   0  -1  -6  901.91   30.40
   0   1   6  942.01   25.10
   0   1   6  943.91   30.70
   0   1  -6  899.31   24.90
   0   1   6  943.21   25.20
   1  -1   6  397.36   18.10
   1  -1   6  408.56   10.10
  -1  -1  -6  386.06   19.10
   1   1   6  384.76   18.70
  -1   1  -6  386.36    9.70
   1   1   6  376.56    9.00
  -1   1  -6  387.76   18.00
  -2  -1  -6  106.69   12.00
  -2  -1  -6  109.39    4.30
  -2  -1  -6  122.49    4.90
   2  -1   6  106.69   11.80
   2   1   6   98.89   12.70
  -2   1  -6  105.79    4.90
  -2   1  -6  102.39   10.70
   3  -1   6 1072.99   37.80
  -3  -1  -6 1152.58   29.20
  -3  -1  -6 1095.79   28.90
  -3  -1  -6 1120.99   40.80
  -3   1  -6 1109.09   28.90
  -3   1  -6 1104.99   29.60
   3   1   6 1099.19   40.80
  -3   1  -6 1051.59   37.50
   4  -1   6  457.55   27.30
  -4  -1  -6  471.85   29.80
  -4  -1  -6  459.55   20.80
  -4  -1  -6  458.15   21.00
  -4   1  -6  479.05   21.00
  -4   1  -6  431.16   26.40
   4   1   6  434.16   27.40
  -4   1  -6  424.96   20.80
  -5  -1  -6   47.80   14.40
   5  -1   6   19.00   11.00
   5   1   6   31.70   13.30
  -5   1  -6   16.20    9.90
  -6  -1  -6   10.00   11.80
   6   1   6  -17.60   13.80
  -6  -2   6   13.80   13.20
  -6  -2   6   29.60   15.90
  -6   2   6   17.00   12.60
  -6   2   6  -12.70   13.10
  -6   2   6    0.00   11.90
  -5  -2   6   -2.80   10.10
  -5  -2   6   11.70   12.20
  -5  -2   6   28.70   14.50
  -5  -2   6   -2.80   11.90
  -5   2   6   -0.60   10.00
  -5   2   6   13.90   12.90
  -5   2   6   37.80   14.80
  -5   2   6    5.30   10.90
  -4  -2   6   -4.70   10.60
  -4  -2   6   10.10   10.10
  -4  -2   6  -13.50    8.90
  -4  -2   6    9.00   11.20
   4   2  -6  -12.20    8.00
  -4   2   6  -11.00   10.40
  -4   2   6    9.80   10.80
   4   2  -6    1.10   10.10
  -4   2   6    2.50    9.00
  -3  -2   6  242.18   19.30
  -3  -2   6  260.37   21.60
   3  -2  -6  284.17   20.50
   3   2  -6  259.87   22.30
  -3   2   6  264.97   22.10
  -3   2   6  247.08   20.30
  -3   2   6  254.67   19.30
   3   2  -6  254.07   19.10
  -2  -2   6 1562.54   48.40
  -2  -2   6 1593.94   48.60
   2  -2  -6 1647.74   47.20
   2   2  -6 1581.74   48.70
  -2   2   6 1655.43   49.00
  -2   2   6 1564.04   48.00
  -2   2   6 1623.44   47.30
   2   2  -6 1632.84   49.00
   1  -2  -6   98.19   11.80
  -1  -2   6  126.09   11.70
   1  -2  -6  100.99   10.90
  -1  -2   6   94.79   10.40
  -1   2   6  113.39   11.70
   1   2  -6  115.69   11.60
   1   2  -6  117.39   10.90
  -1   2   6  100.49   11.90
   0  -2   6  398.26   18.10
   0  -2  -6  394.66   19.50
   0  -2   6  394.66   15.50
   0  -2  -6  374.76   15.20
   0   2  -6  372.76   15.50
   0   2  -6  412.46   18.10
   0   2   6  387.06   15.20
   0   2   6  397.26   19.60
  -1  -2  -6 3582.34   81.69
   1  -2   6 3556.54   76.99
  -1  -2  -6 3584.14   67.59
   1  -2   6 3347.87   67.89
   1   2   6 3609.74   82.19
  -1   2  -6 3428.86   68.19
  -1   2  -6 3455.75   76.89
   1   2   6 3628.84   67.69
   2  -2   6  349.67   11.90
  -2  -2  -6  348.47   11.00
   2  -2   6  348.67   17.30
  -2  -2  -6  324.87   19.90
  -2   2  -6  313.27   11.20
  -2   2  -6  340.27   17.70
   2   2   6  363.46   20.90
   2   2   6  353.56   11.20
  -3  -2  -6  347.47   23.10
  -3  -2  -6  350.96   15.00
   3  -2   6  351.66   20.40
  -3  -2  -6  350.06   15.30
   3   2   6  339.87   23.20
  -3   2  -6  356.56   15.10
  -3   2  -6  353.16   15.80
  -3   2  -6  372.06   20.60
  -4  -2  -6   41.00   14.20
  -4  -2  -6   48.50    9.30
   4  -2   6   33.20   10.90
  -4  -2  -6   44.70    9.20
  -4   2  -6   54.89   12.30
  -4   2  -6   48.80    9.40
   4   2   6   71.19   16.00
  -4   2  -6   43.70    9.60
   5  -2   6   14.70   11.20
  -5  -2  -6   22.80   11.80
   5   2   6    0.60   12.80
   6   2   6   34.40   17.90
  -6  -3   6   20.00   16.30
  -6  -3   6   68.59   17.90
  -6   3   6   15.40   12.60
  -6   3   6    5.70   13.20
  -5  -3   6   11.20   10.90
   5  -3  -6   -1.50    9.80
  -5  -3   6    3.60   12.10
  -5  -3   6   11.10   12.70
  -5  -3   6   -5.30   10.30
   5   3  -6  -12.00   10.80
  -5   3   6   -8.10    9.90
  -5   3   6   22.90   13.90
  -5   3   6   -6.20    9.30
  -5   3   6   -0.20   11.40
   4  -3  -6    1.50    9.10
  -4  -3   6   -3.80   10.70
  -4  -3   6   -1.30   10.60
  -4  -3   6  -11.10   11.40
  -4   3   6   -8.20    8.40
  -4   3   6   -1.00    8.80
   4   3  -6    2.80   11.90
  -4   3   6  -15.20   10.50
  -3  -3   6  970.30   40.10
   3  -3  -6  965.90   36.20
  -3  -3   6  910.91   38.80
   3   3  -6  944.61   38.40
  -3   3   6  918.31   39.50
  -3   3   6  942.81   36.90
   3   3  -6  948.81   40.20
  -3   3   6  878.41   38.70
  -2  -3   6 1025.20   37.70
   2  -3  -6 1021.80   37.70
   2  -3  -6 1035.70   35.60
  -2  -3   6 1054.19   37.40
  -2   3   6 1084.89   38.60
  -2   3   6 1040.30   36.30
   2   3  -6 1061.59   43.90
   2   3  -6 1093.09   38.80
  -1  -3   6 2969.80   70.39
   1  -3  -6 3042.30   71.59
   1  -3  -6 2976.70   70.39
  -1  -3   6 3024.80   70.99
   1   3  -6 2905.51   70.09
  -1   3   6 2985.00   70.09
  -1   3   6 3067.09   72.29
   1   3  -6 2986.40   71.19
   0  -3   6  801.02   24.70
   0  -3  -6  804.32   28.80
   0  -3  -6  758.62   23.80
   0  -3   6  726.83   25.20
   0   3   6  750.52   28.60
   0   3  -6  738.43   23.90
   0   3  -6  774.62   26.00
   0   3   6  771.32   24.10
   1  -3   6  145.39    8.50
  -1  -3  -6  161.08   14.10
   1  -3   6  157.88   11.10
  -1  -3  -6  142.99    8.30
   1   3   6  142.89   13.60
  -1   3  -6  129.99   10.70
  -1   3  -6  147.69    9.10
   1   3   6  157.18    8.50
   2  -3   6   35.50    7.20
   2  -3   6   19.60    4.90
  -2  -3  -6   32.50    5.10
  -2  -3  -6   39.90    9.80
   2   3   6   27.10    4.80
  -2   3  -6   28.40    6.90
  -2   3  -6   25.00    5.10
   2   3   6   27.10    8.80
   3  -3   6   29.80    9.00
  -3  -3  -6   34.80   10.80
  -3  -3  -6   20.60    6.30
   3   3   6   12.80   10.10
  -3   3  -6   13.40    5.70
  -3   3  -6   31.10    7.80
   3   3   6   27.50    6.60
  -3   3  -6   11.80    6.30
  -4  -3  -6   21.40    8.50
  -4  -3  -6   22.70   12.50
  -4  -3  -6   35.10    9.20
   4  -3   6   62.39   12.20
   4   3   6   49.90   14.40
  -4   3  -6   26.50    8.30
  -4   3  -6   57.19   10.30
  -4   3  -6   38.90   10.60
  -5  -3  -6   81.09   17.10
   5  -3   6   68.89   14.20
   5   3   6   76.79   18.10
   6   3   6   41.60   20.10
  -6  -4   6  110.09   24.50
  -6  -4   6  104.99   21.40
  -6   4   6  120.69   19.60
  -6   4   6   91.99   22.00
  -5  -4   6    7.30   11.90
   5  -4  -6    4.60    9.70
  -5  -4   6    5.60   11.70
  -5  -4   6   11.90   12.00
  -5   4   6  -11.70    6.80
  -5   4   6  -16.40    9.70
  -5   4   6   -2.40   11.50
  -5   4   6   14.90   13.10
   5   4  -6   13.10   13.40
  -4  -4   6  160.68   22.70
  -4  -4   6  198.98   23.50
   4  -4  -6  182.98   18.40
  -4  -4   6  148.89   20.90
   4   4  -6  210.28   24.50
  -4   4   6  196.38   24.40
  -4   4   6  184.68   23.40
  -4   4   6  158.68   19.20
  -3  -4   6  161.08   18.20
  -3  -4   6  139.99   18.20
  -3  -4   6  182.38   19.90
   3  -4  -6  166.38   18.70
   3  -4  -6  165.48   15.60
  -3   4   6  170.88   15.80
  -3   4   6  228.48   21.20
  -3   4   6  145.89   18.60
   3   4  -6  160.48   20.00
   3   4  -6  175.98   17.10
  -2  -4   6    0.50    9.20
   2  -4  -6   24.10   11.20
   2  -4  -6   11.70    7.60
  -2  -4   6   13.20    7.40
   2   4  -6    5.30    6.90
  -2   4   6   13.70    7.50
  -2   4   6   19.30    9.50
   2   4  -6    9.80    8.70
  -1  -4   6  164.98   14.00
  -1  -4   6  195.48   14.50
   1  -4  -6  159.18   13.40
   1  -4  -6  132.29   12.80
  -1   4   6  155.88   13.80
   1   4  -6  162.18   13.40
  -1   4   6  154.18   13.60
   1   4  -6  145.69   13.70
   0  -4   6 1211.68   33.70
   0  -4   6 1185.28   33.80
   0  -4  -6 1151.68   36.80
   0  -4  -6 1143.99   32.60
   0   4  -6 1167.38   33.50
   0   4  -6 1128.99   33.50
   0   4   6 1149.48   32.80
   0   4   6 1146.99   41.70
  -1  -4  -6   10.40    6.80
   1  -4   6    8.30    4.90
   1  -4   6   13.70    4.60
  -1  -4  -6    9.90    4.60
  -1   4  -6   18.60    5.50
   1   4   6    8.70    6.20
  -1   4  -6    6.10    4.40
   1   4   6    7.90    4.30
   2  -4   6  290.37   14.40
   2  -4   6  247.28   13.10
  -2  -4  -6  310.47   13.70
  -2  -4  -6  279.87   20.00
   2   4   6  296.57   13.80
   2   4   6  264.47   20.00
  -2   4  -6  280.37   13.70
  -2   4  -6  290.87   14.60
  -3  -4  -6   32.00    7.30
  -3  -4  -6   44.30   12.80
   3  -4   6   35.00    8.20
   3  -4   6   41.70    8.40
  -3   4  -6   35.30    7.70
   3   4   6   37.40    8.50
  -3   4  -6   42.60    8.40
   3   4   6   32.90   12.50
  -4  -4  -6   60.89   16.10
  -4  -4  -6   72.99   11.10
   4  -4   6   59.99   11.80
  -4   4  -6   90.59   12.60
   4   4   6  105.79   19.30
  -4   4  -6   71.49   11.40
  -4   4  -6   92.59   13.50
  -5  -4  -6    3.80   10.80
   5   4   6   10.80   11.80
   6   4   6   20.50   15.40
  -6  -5   6   29.50   16.10
  -6  -5   6   22.90   15.50
  -6   5   6   -6.80   13.40
   6   5  -6   45.40   16.60
   5  -5  -6   92.09   15.90
  -5  -5   6  101.09   20.00
  -5  -5   6   88.29   18.50
  -5  -5   6   84.39   19.50
   5   5  -6  118.39   21.80
  -5   5   6   85.99   14.90
  -5   5   6   86.59   16.70
  -5   5   6  131.09   22.60
  -5   5   6  114.09   20.90
  -4  -5   6  119.99   20.80
  -4  -5   6  131.89   20.70
   4  -5  -6  143.49   18.20
  -4  -5   6  157.68   21.20
  -4   5   6  155.78   22.60
  -4   5   6  142.39   17.00
  -4   5   6  123.39   21.30
   4   5  -6  143.49   22.00
   3  -5  -6   19.00    9.30
  -3  -5   6   18.00   11.10
   3  -5  -6   -0.30    9.70
  -3  -5   6    2.30    8.20
  -3  -5   6    6.00    9.60
   3   5  -6   30.60   12.00
  -3   5   6    4.20   10.40
  -3   5   6    9.80    8.10
   3   5  -6   21.20    9.40
  -2  -5   6  579.84   28.10
  -2  -5   6  530.35   27.60
   2  -5  -6  518.15   27.00
   2  -5  -6  568.24   24.90
   2   5  -6  538.15   27.50
  -2   5   6  584.24   28.20
   2   5  -6  539.95   27.20
  -2   5   6  544.85   25.20
   1  -5  -6   26.90    8.20
  -1  -5   6   36.40    9.10
   1  -5  -6   49.20   10.10
  -1   5   6   26.50    8.70
   1   5  -6   36.50    8.70
   1   5  -6   47.80   10.10
   0  -5   6 1291.87   36.10
   0  -5   6 1357.06   38.80
   0  -5  -6 1313.77   41.20
   0  -5  -6 1283.97   37.00
   0   5  -6 1339.27   38.40
   0   5  -6 1298.57   37.00
   0   5   6 1328.07   38.00
   0   5   6 1325.27   41.60
   1  -5   6  468.35   19.00
  -1  -5  -6  494.35   26.70
   1  -5   6  510.65   18.20
  -1  -5  -6  504.85   19.10
   1   5   6  459.35   24.30
  -1   5  -6  475.05   19.70
   1   5   6  479.85   19.00
  -1   5  -6  452.25   17.70
  -2  -5  -6    6.90    5.10
   2  -5   6    7.20    5.20
   2  -5   6    3.50    4.30
  -2  -5  -6    5.20    8.50
   2   5   6    0.00    7.50
  -2   5  -6   -3.90    4.20
   2   5   6    0.20    4.90
  -2   5  -6    4.30    5.70
  -3  -5  -6    3.10    9.80
  -3  -5  -6    3.20    6.10
   3  -5   6  -11.60    6.50
   3  -5   6   -4.40    5.20
  -3   5  -6   -2.50    5.40
   3   5   6   10.80   10.50
   3   5   6   -0.60    6.50
  -3   5  -6   -4.00    6.30
  -4  -5  -6   79.39   12.40
  -4  -5  -6   89.79   18.30
   4  -5   6   93.29   14.60
   4  -5   6   95.79   13.70
   4   5   6   55.09   11.40
  -4   5  -6   61.19   10.30
  -4   5  -6   82.89   12.60
  -4   5  -6   79.39   13.00
   4   5   6   70.19   18.20
   5   5   6   -2.30   11.30
   6   5   6   28.70   17.20
  -6  -6   6   12.80   15.90
  -6  -6   6   31.40   17.20
  -6   6   6   10.90   14.80
   6   6  -6    8.80   14.40
   5  -6  -6   23.30   11.40
  -5  -6   6   -5.40   12.40
  -5  -6   6    3.90   15.60
  -5   6   6    3.00    8.60
  -5   6   6    2.70   12.50
  -5   6   6   -0.80    7.50
   5   6  -6   25.20   14.80
  -4  -6   6   80.99   18.30
  -4  -6   6   87.49   17.20
   4  -6  -6   79.59   18.00
  -4  -6   6   90.69   19.10
   4  -6  -6   75.99   13.80
   4   6  -6   92.59   19.90
  -4   6   6   90.69   19.30
  -4   6   6   80.09   19.10
  -4   6   6   89.29   15.00
   3  -6  -6   52.49   14.30
  -3  -6   6   62.49   14.30
  -3  -6   6   50.09   14.10
   3  -6  -6   70.79   14.10
  -3  -6   6   62.29   14.00
   3   6  -6   66.69   15.50
  -3   6   6   82.39   13.40
  -3   6   6   60.99   14.90
   2  -6  -6   -3.70    7.90
  -2  -6   6    6.20    8.60
  -2  -6   6   16.20    9.00
   2  -6  -6   28.10    8.60
  -2   6   6   27.20   10.50
   2   6  -6    6.80    8.80
   2   6  -6   13.80    8.20
  -2   6   6    1.70    6.40
  -1  -6   6  521.35   23.90
  -1  -6   6  471.15   24.60
   1  -6  -6  469.05   23.70
   1  -6  -6  493.75   23.40
   1   6  -6  576.34   26.30
  -1   6   6  563.54   26.20
  -1   6   6  484.35   23.90
   1   6  -6  467.85   22.90
   0  -6   6  748.03   25.40
   0  -6  -6  685.53   28.60
   0  -6  -6  692.43   26.40
   0  -6   6  692.33   27.00
   0   6  -6  655.93   26.80
   0   6  -6  735.13   25.20
   0   6   6  739.53   30.00
   0   6   6  700.73   27.10
   1  -6   6 1576.34   38.40
  -1  -6  -6 1571.94   42.60
  -1  -6  -6 1494.15   48.20
   1  -6   6 1573.74   43.00
   1   6   6 1523.05   42.30
  -1   6  -6 1637.94   39.10
   1   6   6 1565.94   49.60
  -1   6  -6 1630.94   44.00
  -2  -6  -6  119.59   16.20
  -2  -6  -6  117.59   11.70
   2  -6   6  119.79    8.60
   2  -6   6  123.09   11.80
   2   6   6  123.19   14.70
   2   6   6  129.39   12.30
  -2   6  -6  122.79   12.80
  -2   6  -6  114.49    8.80
  -3  -6  -6   29.40   10.90
  -3  -6  -6   20.20    7.90
   3  -6   6   16.70    5.90
   3  -6   6    0.20    7.80
  -3   6  -6    8.60    5.50
  -3   6  -6   21.50    9.90
   3   6   6    8.80    7.70
   3   6   6   18.30   12.10
  -4  -6  -6  100.79   18.90
   4  -6   6  107.69   12.30
  -4  -6  -6  141.59   17.10
   4  -6   6  150.18   19.80
   4   6   6  137.49   16.10
   4   6   6  127.49   21.30
  -4   6  -6  134.59   15.60
   5   6   6  317.17   31.50
   6   6   6   16.00   15.40
  -6  -7   6    2.60   12.60
   6   7  -6   -4.20   12.80
  -6   7   6  -25.00   12.10
  -5  -7   6  108.99   22.00
  -5   7   6  122.69   23.00
  -5   7   6  134.79   18.80
   5   7  -6  101.39   21.10
  -4  -7   6  -11.30   13.20
   4  -7  -6  -10.10   12.70
  -4  -7   6    1.40   12.50
   4  -7  -6   -2.90    9.10
  -4   7   6  -16.10   21.70
  -4   7   6   32.90   11.80
   3  -7  -6    2.00    9.70
  -3  -7   6   19.70   12.90
  -3  -7   6   -5.80   10.20
   3  -7  -6   -6.00    8.00
  -3  -7   6    2.60    9.70
  -3   7   6   13.20    9.60
   3   7  -6   -6.70   10.40
  -3   7   6  -11.70    9.80
  -2  -7   6   -3.60    7.80
  -2  -7   6   13.40    9.40
  -2  -7   6    3.20    8.30
   2  -7  -6    0.90    7.30
   2  -7  -6   12.10    8.10
   2   7  -6    3.70    8.00
  -2   7   6    3.40    6.60
   2   7  -6    6.10    9.40
  -2   7   6    1.80    9.10
   1  -7  -6   41.70    9.50
  -1  -7   6   25.00    9.50
  -1  -7   6   24.60    9.10
   1  -7  -6   21.20    8.60
   1   7  -6   17.20    8.70
   1   7  -6   28.10    9.00
  -1   7   6   37.90   10.30
  -1   7   6   29.30    8.60
   0  -7   6   60.49   10.50
   0  -7   6   74.99    9.30
   0  -7  -6   69.49   11.50
   0  -7  -6   74.99   10.90
   0   7   6   59.39   11.20
   0   7   6   81.89   11.90
   0   7  -6   71.49    9.40
   0   7  -6   63.89   11.20
   1  -7   6    1.10    5.50
  -1  -7  -6    0.70    4.90
   1  -7   6    4.00    4.20
  -1  -7  -6    1.50    6.70
   1   7   6   -4.90    6.90
  -1   7  -6    2.10    4.10
   1   7   6    9.60    6.00
   2  -7   6    0.30    3.20
  -2  -7  -6   -5.10    8.20
  -2  -7  -6    7.40    6.90
   2  -7   6    1.20    6.40
   2   7   6    6.10    9.40
  -2   7  -6    6.10    3.90
  -2   7  -6    5.20    7.50
   2   7   6    7.60    7.40
   3  -7   6   -8.90    7.70
  -3  -7  -6   -7.00    7.70
  -3  -7  -6   -4.40    6.80
   3  -7   6    4.40    4.50
  -3   7  -6   -9.90    7.50
   3   7   6   10.00   12.30
  -3   7  -6   -6.50    3.90
   3   7   6    1.50    7.60
   4  -7   6  164.18   19.00
  -4  -7  -6  137.69   21.60
   4   7   6  149.39   17.20
  -4   7  -6  128.99   16.70
   4   7   6  160.18   22.80
   5   7   6  178.38   27.50
  -6  -8   6   10.80   16.90
  -6   8   6   -8.20   11.90
   6   8  -6   49.60   16.80
  -5  -8   6   13.20   14.60
  -5   8   6   19.80   16.20
   5   8  -6   34.00   15.90
   4  -8  -6  426.06   25.50
   4  -8  -6  407.36   32.50
  -4  -8   6  364.16   31.80
  -4  -8   6  335.67   29.40
  -4  -8   6  409.26   32.60
  -4   8   6  333.87   31.20
  -4   8   6  369.06   24.90
   4   8  -6  403.96   33.20
  -3  -8   6  590.34   32.40
  -3  -8   6  558.64   34.60
   3  -8  -6  581.84   32.00
  -3  -8   6  580.94   33.90
   3  -8  -6  552.04   33.70
  -3   8   6  545.85   28.40
  -3   8   6  624.74   36.00
   3   8  -6  541.65   34.90
  -2  -8   6  256.97   21.10
   2  -8  -6  211.38   16.20
   2  -8  -6  276.17   22.00
  -2  -8   6  232.58   19.90
  -2  -8   6  208.88   21.30
   2   8  -6  239.88   22.30
  -2   8   6  222.38   21.80
  -2   8   6  252.17   18.30
  -1  -8   6  126.69   13.40
  -1  -8   6  106.19   13.80
   1  -8  -6  120.19   15.30
  -1  -8   6  101.69   15.00
   1  -8  -6  108.39   12.70
   1   8  -6   81.79   12.40
  -1   8   6  134.39   15.90
  -1   8   6  113.19   15.50
   1   8  -6   87.69   14.60
   0  -8   6    4.70    5.80
   0  -8  -6   -2.90    5.90
   0  -8  -6    4.30    7.50
   0   8   6    4.20    7.30
   0   8   6   19.90    9.00
   0   8  -6    1.60    5.70
   0   8  -6   13.90    8.20
   1  -8   6   69.99    7.70
  -1  -8  -6   65.59   11.50
  -1  -8  -6   58.99   12.10
   1  -8   6   74.29   11.80
   1   8   6   58.89   12.70
  -1   8  -6   76.69    7.70
  -1   8  -6   72.79   12.00
   1   8   6   57.89   10.50
   2  -8   6   10.50    7.80
   2  -8   6   -0.70    2.50
  -2  -8  -6    8.90    9.50
  -2  -8  -6    5.40    7.70
   2   8   6   10.40   10.40
  -2   8  -6   17.70    9.50
  -2   8  -6    5.50    2.90
   2   8   6    2.70    7.60
  -3  -8  -6   13.30    9.20
   3  -8   6    6.70    9.30
  -3  -8  -6   15.10   11.40
   3   8   6   14.60    9.70
   3   8   6    7.00   12.00
  -3   8  -6    9.70    2.40
  -3   8  -6    3.30    9.40
  -4  -8  -6  173.58   23.70
   4  -8   6  205.98   24.00
   4   8   6  206.68   20.20
   4   8   6  223.18   25.70
  -4   8  -6  172.88   19.00
   5   8   6   67.79   20.00
  -6  -9   6    9.50   13.90
  -6   9   6    4.60   16.00
  -5  -9   6   31.40   16.30
   5   9  -6    8.40   14.00
  -5   9   6    0.60   13.80
  -4  -9   6  291.17   27.80
   4  -9  -6  263.37   27.10
  -4  -9   6  349.07   30.80
   4  -9  -6  306.57   22.50
  -4  -9   6  333.87   31.00
   4   9  -6  292.77   29.90
  -4   9   6  317.87   22.80
  -4   9   6  289.87   29.20
  -3  -9   6   64.99   16.90
  -3  -9   6   38.50   14.70
   3  -9  -6   65.59   13.10
   3  -9  -6   70.89   17.20
  -3  -9   6   61.49   16.40
  -3   9   6   50.39   12.20
   3   9  -6   55.99   17.00
  -3   9   6   73.69   18.70
   2  -9  -6  156.98   14.30
  -2  -9   6  131.89   18.30
   2  -9  -6  153.98   20.00
  -2  -9   6  140.29   18.20
  -2  -9   6  122.09   19.00
  -2   9   6  179.08   21.00
   2   9  -6  124.79   19.20
  -2   9   6  158.28   16.00
  -1  -9   6    3.50    8.50
   1  -9  -6   10.20    9.20
  -1  -9   6    9.60    8.60
  -1  -9   6   11.90    9.30
  -1   9   6   18.00   10.50
  -1   9   6    0.00    8.20
   1   9  -6   19.10    9.90
   0  -9   6   35.40   10.80
   0  -9  -6   18.80    8.80
   0  -9   6   33.80    8.10
   0  -9  -6   35.60    9.10
   0  -9   6   24.00    7.50
   0   9   6   24.70   10.20
   0   9   6   17.30    8.60
   0   9  -6   21.60   10.00
  -1  -9  -6   11.90    8.00
   1  -9   6    3.00    4.60
  -1  -9  -6   22.80   10.20
   1  -9   6    9.10    7.40
   1  -9   6   19.50    5.20
  -1   9  -6   16.40    9.70
   1   9   6    5.50    8.60
   1   9   6    8.70    7.90
  -2  -9  -6    2.40    8.20
   2  -9   6   20.00    9.50
  -2  -9  -6   -4.70    7.20
   2   9   6   24.10   12.40
  -2   9  -6   12.80    9.50
   2   9   6    9.00    9.30
   3  -9   6   80.99   15.10
  -3  -9  -6   67.59   13.70
  -3   9  -6   71.39   14.60
   3   9   6   74.89   14.20
  -4   9  -6   14.30   10.40
   4   9   6    6.90   12.70
   4   9   6   -5.50    9.80
   5   9   6   42.00   17.90
  -5 -10   6   24.10   16.60
   5  10  -6   33.70   17.30
  -5  10   6   14.50   16.10
  -4 -10   6   15.80   13.80
  -4 -10   6   24.60   14.70
  -4 -10   6    4.60   12.30
   4 -10  -6   10.30   13.60
  -4  10   6    5.70   13.20
   4  10  -6  -21.00   10.40
  -4  10   6    5.50    8.30
  -3 -10   6 1068.99   48.30
   3 -10  -6  928.01   36.80
  -3 -10   6  947.81   44.80
  -3  10   6  917.51   56.69
   3  10  -6 1025.80   57.29
  -3  10   6 1016.70   38.60
  -2 -10   6  128.19   18.20
   2 -10  -6  106.09   18.20
  -2 -10   6  108.49   17.30
  -2 -10   6  125.09   19.20
  -2  10   6  105.29   14.70
   2  10  -6  119.69   19.70
  -2  10   6  135.09   19.50
   1 -10  -6  133.99   16.60
  -1 -10   6  158.08   18.40
   1 -10  -6  139.99   18.40
  -1 -10   6  161.58   17.70
  -1 -10   6  121.59   14.20
  -1  10   6   99.99   14.50
   1  10  -6  134.79   19.20
  -1  10   6  121.29   18.40
   0 -10   6   23.20   10.00
   0 -10   6   22.60    7.90
   0 -10   6    5.70    6.80
   0 -10  -6    8.60    8.90
   0 -10  -6    0.50    8.40
   0  10   6   -0.80   10.00
   0  10  -6    1.10    9.00
   0  10   6    3.10    8.50
  -1 -10  -6  622.24   30.60
   1 -10   6  764.82   33.30
   1 -10   6  699.53   21.20
   1 -10   6  658.03   21.00
  -1 -10  -6  646.94   33.30
  -1  10  -6  621.84   32.10
   1  10   6  675.53   34.60
   1  10   6  656.13   31.60
   2 -10   6   11.10    9.40
  -2 -10  -6   14.40    8.80
  -2 -10  -6    6.70   12.10
  -2  10  -6   13.70   11.60
   2  10   6   10.60   10.50
   2  10   6   19.80   13.10
  -3 -10  -6    8.80   12.00
  -3 -10  -6    4.20    9.70
   3 -10   6   -1.40   10.50
   3  10   6   14.00   13.10
  -3  10  -6    8.70   11.30
   3  10   6   14.60    9.80
   4  10   6   30.10   15.20
  -4  10  -6   24.10   12.60
   4  10   6    7.00   10.70
   5  10   6   22.60   16.70
  -5 -11   6   38.60   16.00
  -5  11   6   93.39   23.70
   5  11  -6   23.00   18.00
  -4 -11   6  400.16   34.20
  -4  11   6  377.36   34.90
   4  11  -6  388.96   34.70
  -3 -11   6  317.57   35.60
  -3 -11   6  275.17   28.50
   3 -11  -6  287.47   28.50
   3 -11  -6  237.58   19.50
   3  11  -6  313.77   29.60
  -3  11   6  268.47   28.60
  -3  11   6  270.67   20.90
  -2 -11   6  122.59   18.20
  -2 -11   6  154.78   21.20
   2 -11  -6  115.99   15.80
  -2 -11   6  121.99   18.80
   2 -11  -6  119.29   19.40
  -2  11   6  129.59   21.70
  -2  11   6  116.39   16.40
   2  11  -6  164.28   21.80
  -1 -11   6  124.89   16.70
   1 -11  -6  149.69   19.40
  -1 -11   6  127.39   16.10
  -1 -11   6  146.59   20.40
   1 -11  -6  125.39   16.70
  -1  11   6  141.49   17.90
  -1  11   6  133.39   20.10
   1  11  -6  115.49   18.90
   0 -11   6   15.60   10.20
   0 -11   6   -1.10    8.00
   0 -11  -6   -8.50    8.90
   0 -11  -6   -8.60    6.80
   0 -11   6   -0.60    6.60
   0  11   6   -6.40    9.90
   0  11   6  -12.00   10.10
   0  11  -6    2.60   10.00
   1 -11   6  348.97   14.80
  -1 -11  -6  286.87   24.10
  -1 -11  -6  328.57   25.00
   1 -11   6  312.47   23.60
   1 -11   6  298.07   13.80
  -1  11  -6  374.06   28.20
   1  11   6  272.27   23.10
   1  11   6  324.57   25.50
   2 -11   6  116.59   18.50
  -2 -11  -6  129.59   20.80
  -2 -11  -6  131.49   18.70
  -2  11  -6  136.79   20.70
   2  11   6  105.79   20.10
   2  11   6  120.69   17.40
   3 -11   6   20.00   10.20
  -3 -11  -6    8.50   11.70
  -3 -11  -6   21.00   10.00
   3  11   6   -0.80    9.40
  -3  11  -6    8.10   10.60
   3  11   6   -4.20   10.40
  -4  11  -6   94.69   18.50
   4  11   6   90.19   21.00
   4  11   6  106.29   18.70
   5  11   6    0.30   11.20
  -5 -12   6   -5.60   14.80
   5  12  -6   -5.90   12.40
  -5  12   6    3.80   15.80
  -4 -12   6   55.09   17.10
  -4  12   6   39.10   17.40
   4  12  -6   34.30   15.50
   3 -12  -6    3.00   12.20
  -3 -12   6   14.00   13.30
  -3 -12   6    1.90   11.70
  -3 -12   6   19.60   13.60
  -3  12   6   13.40   14.30
   3  12  -6   32.20   16.10
  -3  12   6   14.30    8.90
  -2 -12   6   -1.90   10.00
   2 -12  -6   -1.40    8.30
  -2 -12   6   -3.60   11.50
  -2  12   6   11.40   17.10
   2  12  -6  -15.00   10.90
  -2  12   6   11.70    9.90
  -1 -12   6   19.30   10.00
  -1 -12   6   19.00   12.90
  -1 -12   6   19.80   11.40
   1 -12  -6   14.90    9.00
   1  12  -6    6.90   12.80
  -1  12   6   31.70   14.20
  -1  12   6    5.50    9.30
   0 -12  -6  153.78   20.30
   0 -12  -6  190.08   19.10
   0 -12   6  151.38   15.90
   0 -12   6  148.09   14.20
   0 -12   6  151.08   20.40
   0  12  -6  130.69   20.60
   0  12   6  160.88   21.80
   0  12   6  140.99   18.40
   1 -12   6  374.96   26.50
  -1 -12  -6  348.67   26.50
  -1 -12  -6  367.86   27.10
   1 -12   6  357.26   15.40
   1 -12   6  348.37   15.20
  -1  12  -6  344.47   27.60
   1  12   6  407.26   28.30
   1  12   6  346.67   28.10
  -2 -12  -6  269.27   24.10
   2 -12   6  279.17   24.60
  -2  12  -6  281.47   25.20
   2  12   6  278.87   23.80
  -3 -12  -6   46.90   13.00
  -3 -12  -6   46.90   17.50
   3 -12   6   19.80   11.70
   3  12   6   27.80   11.70
  -3  12  -6   19.80   11.80
   3  12   6   36.00   15.50
   4  12   6    1.90   12.10
   4  12   6   48.10   16.90
   5  12   6   29.00   16.00
  -5 -13   6  -36.50   14.70
  -5  13   6   -2.70   14.90
   5  13  -6  -16.80   13.10
  -4 -13   6   79.69   20.00
  -4  13   6   -4.60   15.30
   4  13  -6   19.50   15.30
  -3 -13   6   70.29   16.30
  -3 -13   6   49.40   16.30
   3  13  -6   70.99   19.70
  -3  13   6   37.90   18.50
  -2 -13   6  148.19   20.00
  -2 -13   6  136.59   21.90
   2 -13  -6  196.58   25.20
   2 -13  -6  165.88   18.00
  -2 -13   6  160.28   21.30
  -2  13   6  187.38   18.70
   2  13  -6  127.89   22.20
  -2  13   6  231.68   28.70
   1 -13  -6  215.28   23.30
  -1 -13   6  219.38   22.40
  -1 -13   6  159.98   17.70
   1 -13  -6  188.28   19.70
  -1 -13   6  171.68   23.80
  -1  13   6  172.78   18.60
  -1  13   6  170.58   25.00
   1  13  -6  218.08   26.10
   0 -13   6   12.10   11.00
   0 -13   6   11.80    8.40
   0 -13  -6   -3.50    9.20
   0 -13   6   -1.90    7.60
   0 -13  -6   14.60   11.40
   0  13   6  -11.30    8.70
   0  13  -6   -4.50   11.70
   0  13   6   16.70   14.20
   1 -13   6  463.75   30.90
  -1 -13  -6  473.75   32.70
   1 -13   6  484.35   18.30
  -1 -13  -6  481.45   31.40
   1  13   6  523.25   33.50
  -1  13  -6  570.74   36.00
   1  13   6  508.95   33.00
  -2 -13  -6   38.90   14.40
  -2 -13  -6   39.70   11.60
   2 -13   6   62.59   14.70
   2  13   6   60.19   14.80
   2  13   6   45.30   15.30
  -2  13  -6   51.89   15.40
   3 -13   6   17.50   12.80
  -3 -13  -6   -7.50    8.50
   3  13   6  -11.60   11.60
   3  13   6    2.70   10.70
  -3  13  -6    5.80   12.20
  -4  13  -6    9.00   12.50
   4  13   6   11.70   14.40
  -4 -14   6   41.00   17.60
  -4  14   6   12.20   16.40
   4  14  -6   14.40   14.80
  -3 -14   6   23.70   14.30
   3  14  -6   15.80   14.60
  -3  14   6   30.80   16.40
  -2 -14   6   14.30   12.30
   2 -14  -6   20.80   13.40
  -2 -14   6   18.20   12.10
  -2 -14   6   37.40   15.80
   2  14  -6   32.20   15.60
  -2  14   6   51.79   18.20
  -2  14   6   39.20   11.10
   1 -14  -6   27.40   14.10
  -1 -14   6   26.60   13.10
  -1 -14   6   32.80   11.10
   1 -14  -6   31.80   12.00
  -1 -14   6   14.50   12.20
  -1  14   6   40.10   12.00
  -1  14   6   51.39   16.80
   1  14  -6   39.40   16.20
   0 -14   6  373.06   33.00
   0 -14   6  374.96   22.60
   0 -14   6  392.36   23.10
   0 -14  -6  365.76   26.00
   0  14   6  428.96   38.30
   0  14   6  373.46   27.40
  -1 -14  -6   11.60   10.60
  -1 -14  -6   23.30   13.10
   1  14   6   22.90   15.00
   1  14   6   23.70   14.40
  -1  14  -6   27.10   15.70
  -2 -14  -6    5.20   11.60
   2 -14   6   28.30   14.20
   2  14   6   35.90   13.70
  -2  14  -6   31.50   16.80
  -3 -14  -6    8.60    9.80
   3 -14   6    0.20   13.10
  -3  14  -6   12.80   14.70
   3  14   6  -14.70   11.30
   3  14   6   13.10   13.00
   4  14   6  -10.10   16.10
  -4 -15   6   32.50   19.00
   4  15  -6   43.90   18.50
  -4  15   6   54.49   25.00
  -3 -15   6   26.50   14.50
   3  15  -6   -3.00   14.90
  -3  15   6   21.30   16.80
  -2 -15   6   12.10   13.20
  -2 -15   6    3.60   13.30
   2  15  -6   -6.40   13.00
  -2  15   6   14.10   13.00
  -1 -15   6    3.50   11.60
  -1 -15   6   29.00   14.00
   1 -15  -6   12.70   12.50
  -1 -15   6   46.10   12.90
   1 -15  -6   36.80   12.40
   1  15  -6   27.20   13.50
  -1  15   6   43.20   18.20
  -1  15   6   30.30   11.30
   0 -15  -6  114.79   20.10
   0 -15  -6  111.69   17.40
   0 -15   6   98.59   14.60
   0 -15   6  106.49   18.90
   0  15  -6  116.19   22.60
   0  15   6   94.99   20.50
   0  15   6  111.39   18.20
  -1 -15  -6   -6.60    9.10
  -1 -15  -6   -9.40   10.30
   1 -15   6   20.80   11.40
   1  15   6    5.50   13.20
   1  15   6   -5.50   10.60
  -1  15  -6   16.80   12.80
   2 -15   6   13.20   12.40
  -2 -15  -6    0.10   10.60
   2  15   6    9.60   13.10
   2  15   6   -3.80   10.60
  -2  15  -6   23.20   16.10
   3 -15   6   -7.30   10.70
  -3  15  -6  -17.30   10.40
   3  15   6  -17.70   11.40
   3  15   6   14.00   13.50
   4  15   6    9.00   14.20
  -4 -16   6   20.40   17.60
  -4  16   6   -8.00   15.90
   4  16  -6   11.60   13.80
  -3 -16   6   27.70   16.30
  -3  16   6   -2.70   15.10
   3  16  -6    8.20   14.70
  -2 -16   6   85.89   19.90
  -2 -16   6   97.89   18.80
  -2  16   6   56.09   19.60
   2  16  -6   94.59   22.20
  -1 -16   6  269.47   26.00
  -1  16   6  240.78   32.00
  -1  16   6  266.27   24.10
   1  16  -6  241.48   30.90
   0 -16  -6   89.29   16.20
   0  16   6   66.79   15.10
   0  16  -6   88.69   20.50
   0  16   6  130.39   24.40
  -1 -16  -6  128.89   20.90
  -1 -16  -6  121.29   21.10
   1  16   6  151.98   25.90
  -1  16  -6  123.89   23.10
   1  16   6  125.19   20.90
   2  16   6   12.70   12.70
   2  16   6   23.80   14.00
  -2  16  -6   23.20   17.40
   3  16   6    0.70   14.60
  -3  16  -6    8.00   14.60
  -3 -17   6    3.90   16.10
  -2 -17   6    0.70   14.60
  -2  17   6  -21.00   15.10
   2  17  -6   29.00   18.10
   1  17  -6  113.89   24.00
  -1  17   6  138.39   23.70
   0  17  -6  -11.10   12.90
   0  17   6    1.20   14.20
  -1 -17  -6   11.80   12.70
  -1  17  -6    2.50   14.40
   1  17   6   53.89   19.30
   1  17   6   29.80   15.10
  -2  17  -6  -17.90   12.30
   2  17   6    3.90   15.00
   2  17   6   -8.20   11.20
   3  17   6    0.00   15.40
  -3  17  -6  -19.10   11.30
  -3 -18   6    5.10   19.00
   3  18  -6   10.20   16.10
  -3  18   6   -7.90   13.00
  -2 -18   6    5.70   18.70
   2  18  -6   44.40   22.10
  -2  18   6   48.50   21.90
   1  18  -6   23.20   17.60
  -1  18   6   63.39   20.70
   0  18  -6   11.90   16.20
   0  18   6   50.29   19.90
   0  18   6   14.20   11.80
   1  18   6    9.10   11.50
   1  18   6  -12.20   11.80
  -1  18  -6    6.20   14.80
   2  18   6   13.10   13.20
   2  18   6    5.90   15.00
  -2  18  -6   11.60   14.70
  -2  19   6  -23.80   13.70
   2  19  -6   27.40   18.80
   0  19  -6    4.10   13.80
   0  19   6  -24.90   13.10
  -1  19  -6   26.70   16.70
   1  19   6   34.10   14.00
   1  19   6   82.89   24.30
   0  20  -6   74.09   20.80
   0  20   6   93.69   24.90
  -6   0   7    3.80   12.10
  -6   0   7    0.00   14.30
  -5   0   7   24.40   13.60
  -5   0   7    5.30   10.70
  -5   0   7    4.70   10.70
  -5   0   7   -2.70   12.30
  -4   0   7  -17.40   10.50
  -4   0   7   -0.40   10.50
   4   0  -7   -5.90    9.60
  -4   0   7   13.30   13.10
  -3   0   7   -8.60    6.40
  -3   0   7   15.80   11.30
   3   0  -7   -4.20    8.00
  -3   0   7    8.50    7.90
  -2   0   7    1.60    8.00
  -2   0   7    8.20    7.60
  -2   0   7    0.70    7.60
  -1   0   7    0.90    5.80
   1   0  -7   -0.90    5.70
  -1   0   7    2.80    6.50
   1   0  -7   -0.90    5.90
  -1   0   7   -8.80    6.50
   0   0   7    0.30    4.10
   0   0   7   -1.20    5.60
   0   0   7   -2.70    4.10
   0   0  -7    2.50    5.90
  -1   0  -7    0.80    5.20
   1   0   7    1.00    5.00
   2   0   7   -2.70    6.00
  -2   0  -7   -3.60    5.50
  -3   0  -7   -0.30    3.50
  -3   0  -7   -0.70    3.10
   3   0   7  -11.60    8.00
  -3   0  -7    1.80    8.40
  -4   0  -7    4.10    8.80
   4   0   7   11.90   10.80
  -5   0  -7   -3.80    9.00
   5   0   7    1.60   10.70
  -6  -1   7  102.49   22.90
  -6  -1   7   50.49   17.40
  -6   1   7   82.39   23.60
  -6   1   7   42.10   16.10
  -5  -1   7   -3.10   10.30
  -5  -1   7   13.60   12.80
  -5  -1   7    6.20   10.70
  -5  -1   7   43.40   15.20
  -5   1   7    5.60   11.90
  -5   1   7   32.40   14.70
  -5   1   7    9.00   17.60
   4  -1  -7    9.40   10.80
  -4  -1   7   23.70   12.20
  -4  -1   7   -0.30   11.70
  -4  -1   7   -2.30   11.70
  -4   1   7    3.40   12.30
  -4   1   7    6.40   11.80
   4   1  -7  -11.90    9.60
  -4   1   7    7.90    9.60
  -3  -1   7   44.40   13.30
  -3  -1   7   25.60   11.10
   3  -1  -7   17.60    9.70
  -3  -1   7   36.70   11.80
   3   1  -7   17.80    9.70
   3   1  -7    9.10   10.80
  -3   1   7   32.30   12.00
  -3   1   7    9.50    9.10
  -3   1   7   10.70   10.80
   2  -1  -7  167.48   18.10
  -2  -1   7  129.19   15.40
  -2  -1   7  145.69   15.10
  -2   1   7  141.39   13.50
  -2   1   7  138.39   15.40
   2   1  -7  143.69   15.50
  -2   1   7  155.68   16.20
  -1  -1   7  949.71   31.00
  -1  -1   7  918.11   37.50
   1  -1  -7  931.91   33.20
  -1   1   7  884.41   30.00
   1   1  -7  873.81   30.10
  -1   1   7  908.81   33.30
   1   1  -7  907.71   32.50
  -1   1   7  883.71   30.30
   0  -1   7 1156.68   30.60
   0  -1   7 1168.68   36.40
   0  -1  -7 1163.68   37.40
   0   1   7 1195.88   30.90
   0   1   7 1178.78   38.10
   0   1  -7 1187.08   36.70
   0   1  -7 1180.58   31.00
   0   1   7 1166.28   30.60
  -1  -1  -7    8.50    6.50
   1  -1   7   -2.70    4.80
  -1   1  -7    3.10    5.50
   1   1   7   -1.20    6.40
   2  -1   7 2164.78   57.59
  -2  -1  -7 2094.39   59.29
   2   1   7 2291.87   60.59
  -2   1  -7 2101.29   56.99
  -3  -1  -7   32.30    4.70
  -3  -1  -7   21.40    4.40
   3  -1   7   12.90    9.00
  -3  -1  -7   36.80   10.80
  -3   1  -7   25.80    5.10
  -3   1  -7   22.70    4.40
  -3   1  -7   26.10    8.80
   3   1   7   13.50   10.30
  -4  -1  -7   29.40   12.10
   4  -1   7   24.60   10.90
  -4  -1  -7   14.90    6.20
   4   1   7   13.30   10.70
  -4   1  -7   22.40    6.80
  -4   1  -7   11.90    8.90
   5  -1   7   12.70   11.30
   6   1   7   -7.70   13.70
  -6  -2   7    3.60   14.80
  -6  -2   7    6.10   13.70
  -6   2   7   -2.40   13.90
  -6   2   7   -9.20   10.50
   5  -2  -7   81.29   16.50
  -5  -2   7   85.29   18.00
  -5  -2   7   70.39   16.70
  -5  -2   7   73.09   17.40
  -5  -2   7   58.59   17.10
  -5   2   7   51.39   14.90
  -5   2   7   39.00   13.20
  -5   2   7   85.59   18.60
  -5   2   7   65.89   17.20
  -4  -2   7   96.89   18.30
  -4  -2   7   91.69   17.60
  -4  -2   7   70.29   17.40
   4  -2  -7   79.49   15.60
   4   2  -7   83.69   17.20
  -4   2   7   65.99   15.40
  -4   2   7   51.99   16.20
  -4   2   7   77.99   17.50
   4   2  -7   82.39   18.70
   3  -2  -7  953.60   38.40
  -3  -2   7 1004.50   41.20
  -3  -2   7 1064.59   42.70
  -3   2   7  953.80   39.30
  -3   2   7 1007.20   41.60
   3   2  -7 1005.90   40.90
  -3   2   7  989.70   41.70
   3   2  -7 1026.70   42.30
  -2  -2   7 4841.02  141.19
   2  -2  -7 5021.20  111.19
  -2  -2   7 4870.21  110.79
  -2   2   7 4752.12  109.59
   2   2  -7 5009.40  112.89
   2   2  -7 4926.01  110.89
  -2   2   7 4424.16  135.09
  -2   2   7 4784.42  109.39
  -1  -2   7  301.17   17.20
   1  -2  -7  322.87   17.60
  -1  -2   7  322.07   21.40
   1  -2  -7  279.67   17.80
   1   2  -7  296.57   17.20
  -1   2   7  290.67   16.80
   1   2  -7  297.57   17.60
  -1   2   7  292.57   16.90
  -1   2   7  289.87   18.80
   0  -2  -7  281.87   17.00
   0  -2  -7  288.77   14.00
   0  -2   7  286.47   16.60
   0  -2   7  285.87   13.80
   0   2  -7  310.97   14.40
   0   2  -7  281.17   16.30
   0   2   7  285.47   13.80
   1  -2   7  643.64   17.10
   1  -2   7  657.93   25.30
  -1  -2  -7  667.53   16.90
  -1  -2  -7  626.54   26.90
   1   2   7  638.14   27.50
  -1   2  -7  654.73   25.00
  -1   2  -7  645.04   17.40
   1   2   7  691.53   16.90
  -2  -2  -7  456.55   10.90
   2  -2   7  428.86   20.80
   2  -2   7  415.56   11.70
  -2  -2  -7  372.96   22.40
  -2   2  -7  434.06   11.90
  -2   2  -7  421.36   20.80
   2   2   7  404.86   23.30
  -3  -2  -7   12.90    9.50
  -3  -2  -7   12.40    4.60
   3  -2   7    4.40    7.80
  -3  -2  -7   23.40    4.80
   3   2   7   11.00    9.20
  -3   2  -7   10.80    7.80
  -3   2  -7   20.10    5.40
  -3   2  -7   19.60    4.90
  -4  -2  -7    3.10   10.00
   4  -2   7   -3.80    8.50
  -4  -2  -7   -1.40    5.30
  -4   2  -7    4.60    5.60
  -4   2  -7   24.10   10.00
   4   2   7   -6.90   10.50
   5  -2   7   65.09   15.20
  -5  -2  -7   64.19   16.00
   5   2   7   55.49   16.10
   6   2   7  -10.30   12.90
  -6  -3   7    0.90   11.90
  -6  -3   7   -5.30   15.00
  -6   3   7   -0.80    8.40
  -6   3   7  -20.80   12.00
  -5  -3   7  -17.90    9.60
  -5  -3   7   -8.20   10.40
   5  -3  -7   -8.40   10.30
  -5  -3   7  -10.00   11.70
  -5  -3   7   25.10   13.70
  -5   3   7    4.40   10.80
  -5   3   7    7.20   11.70
   5   3  -7    8.30   11.90
  -5   3   7   -5.80    9.30
  -5   3   7    0.50    9.90
  -4  -3   7  241.78   23.50
   4  -3  -7  281.87   22.80
  -4  -3   7  247.78   25.20
  -4  -3   7  235.38   25.50
  -4   3   7  232.88   25.70
  -4   3   7  257.37   24.10
   4   3  -7  206.48   23.00
  -4   3   7  283.67   24.60
   4   3  -7  234.68   26.60
  -3  -3   7   17.60    9.40
  -3  -3   7    7.40   10.50
   3  -3  -7   21.20    9.50
  -3   3   7   19.90    9.90
  -3   3   7    5.10   10.80
  -3   3   7    5.00    8.20
   3   3  -7    7.30    9.70
   3   3  -7   37.70   12.80
  -2  -3   7 1764.32   53.29
  -2  -3   7 1646.34   53.39
   2  -3  -7 1672.23   53.49
   2  -3  -7 1768.42   52.29
  -2   3   7 1705.43   52.49
   2   3  -7 1784.32   53.59
   2   3  -7 1687.83   52.69
  -2   3   7 1757.92   52.09
  -2   3   7 1809.22   55.09
   1  -3  -7  193.48   14.60
  -1  -3   7  219.58   15.60
   1  -3  -7  205.98   15.80
  -1  -3   7  190.08   14.60
   1   3  -7  184.08   14.70
  -1   3   7  193.18   14.60
   1   3  -7  159.38   14.70
  -1   3   7  195.78   16.20
   0  -3  -7  674.73   28.10
   0  -3   7  675.63   23.40
   0  -3   7  695.53   25.70
   0  -3  -7  724.33   23.50
   0   3  -7  711.73   23.80
   0   3  -7  673.53   25.90
   0   3   7  676.23   23.00
   0   3   7  696.43   28.80
   1  -3   7 1106.79   27.60
  -1  -3  -7 1102.19   27.20
  -1  -3  -7 1098.19   38.20
   1  -3   7 1127.09   33.60
   1   3   7 1055.19   37.70
   1   3   7 1113.29   27.10
  -1   3  -7 1083.79   28.00
  -1   3  -7 1076.59   33.40
  -2  -3  -7   72.29   12.20
   2  -3   7   72.69    9.80
  -2  -3  -7   57.59    5.80
   2  -3   7   59.09    6.60
  -2   3  -7   59.29    9.30
   2   3   7   69.09    6.10
  -2   3  -7   58.09    6.70
   2   3   7   69.79   12.90
  -3  -3  -7   17.10   10.20
  -3  -3  -7   15.70    5.20
   3  -3   7   12.60    7.60
  -3   3  -7   22.90    6.00
  -3   3  -7   16.10    8.20
   3   3   7   16.10    5.30
  -3   3  -7   12.10    5.80
   3   3   7   20.10   10.50
  -4  -3  -7    3.20   10.30
   4  -3   7    2.00    8.30
  -4  -3  -7    0.60    5.60
  -4   3  -7   -1.80    7.90
   4   3   7    2.20   11.00
  -4   3  -7    6.10    6.20
  -5  -3  -7   -9.80    9.80
   5   3   7   -0.90   11.40
   6   3   7  149.09   25.80
  -6  -4   7    6.70   14.10
  -6  -4   7   19.50   13.60
  -6   4   7   26.80   16.20
  -6   4   7  -11.60   13.80
  -5  -4   7   14.00   14.00
   5  -4  -7    5.80   12.10
  -5  -4   7   52.69   17.30
  -5  -4   7   21.20   13.30
  -5  -4   7    2.20   12.20
  -5   4   7   32.80   14.90
  -5   4   7   14.90   13.10
   5   4  -7   29.10   15.30
  -5   4   7   21.30   14.00
   4  -4  -7  170.58   19.00
  -4  -4   7  118.59   20.00
  -4  -4   7  167.88   22.80
  -4  -4   7  138.89   22.20
  -4   4   7  140.79   21.70
  -4   4   7  152.68   19.50
  -4   4   7  158.08   23.10
   4   4  -7  180.48   24.30
  -3  -4   7    5.80    9.80
   3  -4  -7    9.50    8.20
  -3  -4   7    8.20   11.20
   3  -4  -7    9.20    9.90
   3   4  -7   13.40   11.70
   3   4  -7   15.80   10.80
  -3   4   7   26.00   12.50
  -3   4   7    6.60    8.90
  -3   4   7   12.10   10.00
   2  -4  -7  240.58   19.20
  -2  -4   7  194.18   18.00
   2  -4  -7  229.88   20.30
  -2  -4   7  219.68   18.80
  -2   4   7  240.48   18.40
   2   4  -7  211.78   19.10
   2   4  -7  244.98   18.90
  -2   4   7  219.08   18.00
  -1  -4   7 4630.04  101.89
   1  -4  -7 4549.44  103.09
  -1  -4   7 4727.83  102.39
   1  -4  -7 4712.63  102.09
  -1   4   7 4750.62  104.39
   1   4  -7 4572.64  102.79
   1   4  -7 4483.65  109.79
  -1   4   7 4191.08  125.29
   0  -4   7 1935.31   50.79
   0  -4  -7 1994.30   49.60
   0  -4   7 2063.69   50.59
   0  -4  -7 2117.89   56.39
   0   4   7 2046.10   56.69
   0   4   7 2014.10   50.09
   0   4  -7 1934.11   49.90
   0   4  -7 1963.60   51.49
   1  -4   7   77.19    7.90
   1  -4   7  108.19   10.20
  -1  -4  -7   87.59    8.40
  -1   4  -7   91.29    9.10
   1   4   7  103.59    8.50
  -1   4  -7  103.19    9.80
   1   4   7   89.89   13.30
  -2  -4  -7   91.99   14.40
  -2  -4  -7  123.99    8.80
   2  -4   7  107.49    9.10
   2  -4   7   95.29   10.60
   2   4   7  101.29   14.40
  -2   4  -7  115.19    9.70
   2   4   7   92.99    8.60
  -2   4  -7  121.29   11.80
   3  -4   7   18.90    7.10
  -3  -4  -7   23.70    6.40
   3  -4   7   23.70    8.40
  -3  -4  -7   24.40   11.80
  -3   4  -7   16.30    6.50
   3   4   7   33.30   12.00
   3   4   7   25.20    7.10
  -3   4  -7   29.10    8.10
   4  -4   7  199.18   17.70
  -4  -4  -7  239.68   23.90
  -4  -4  -7  187.08   15.10
   4   4   7  204.08   23.80
  -4   4  -7  198.98   15.40
  -5  -4  -7  113.19   21.00
   5   4   7  159.38   24.00
   6   4   7   18.80   17.30
  -6  -5   7   26.00   15.50
  -6  -5   7   19.00   15.20
  -6   5   7  -12.80   14.50
   6   5  -7   -3.00   13.50
  -5  -5   7    1.30   12.00
   5  -5  -7    1.30   10.40
  -5   5   7    4.60   12.90
   5   5  -7   16.80   13.00
  -5   5   7  -19.00    6.90
  -4  -5   7   71.79   16.10
  -4  -5   7   73.09   18.30
  -4  -5   7  100.09   18.90
   4  -5  -7   68.79   14.90
  -4   5   7   78.29   14.70
  -4   5   7   61.39   17.60
  -4   5   7   27.70   15.70
   4   5  -7   75.19   18.50
  -3  -5   7    0.00   11.00
   3  -5  -7    9.50    8.20
   3  -5  -7   13.20   11.20
  -3  -5   7   -3.20   10.60
   3   5  -7   -3.40    9.40
  -3   5   7    6.60    9.20
   3   5  -7   12.70   12.10
  -3   5   7    8.50    8.90
   2  -5  -7  336.87   22.60
  -2  -5   7  364.26   23.40
  -2  -5   7  331.27   22.60
   2   5  -7  312.47   22.40
  -2   5   7  343.97   21.50
   2   5  -7  353.26   22.70
  -2   5   7  327.37   22.40
  -1  -5   7 3674.53   86.59
   1  -5  -7 3758.62   88.39
  -1  -5   7 3679.63   87.09
   1  -5  -7 3721.63   86.99
  -1   5   7 3740.53   87.29
   1   5  -7 3626.54   86.79
   1   5  -7 3605.04   86.99
  -1   5   7 3795.12   88.99
   0  -5   7  183.78   13.90
   0  -5  -7  210.18   16.50
   0  -5  -7  182.28   13.50
   0  -5   7  214.08   14.80
   0   5   7  198.78   14.00
   0   5  -7  210.28   14.40
   0   5  -7  229.28   15.10
   0   5   7  202.68   16.80
   1  -5   7  121.99   10.10
   1  -5   7  128.09   10.90
  -1  -5  -7  133.69   14.90
  -1  -5  -7  139.19   10.60
  -1   5  -7  128.19   11.20
   1   5   7  129.19   10.40
   1   5   7  130.59   13.90
  -1   5  -7  117.09   11.40
   2  -5   7  296.07   15.20
  -2  -5  -7  298.27   22.50
  -2  -5  -7  308.87   15.00
   2  -5   7  326.67   15.90
  -2   5  -7  301.37   16.00
   2   5   7  324.47   15.60
  -2   5  -7  331.67   16.60
   2   5   7  332.77   23.30
   3  -5   7  104.09   12.20
  -3  -5  -7  120.89   18.80
  -3  -5  -7  113.29   11.20
   3  -5   7  127.69   12.40
  -3   5  -7  143.19   13.10
   3   5   7  122.79   17.90
   3   5   7  150.28   13.20
  -3   5  -7  122.79   13.30
   4  -5   7    5.00    7.40
  -4  -5  -7   13.60   13.60
  -4   5  -7   10.60    8.00
   5   5   7   12.90   14.50
   6   5   7   61.39   21.40
  -6  -6   7   30.10   17.90
  -6  -6   7   47.90   18.70
  -6   6   7   45.90   19.20
   6   6  -7   27.70   16.90
  -5  -6   7  -10.20   12.00
   5  -6  -7   20.50   12.20
   5   6  -7   13.50   10.70
  -5   6   7    8.10   13.20
   4  -6  -7  472.35   40.60
  -4  -6   7  360.66   36.70
   4  -6  -7  365.46   26.00
  -4  -6   7  399.46   35.20
  -4   6   7  379.26   27.30
  -4   6   7  417.36   40.30
  -4   6   7  335.17   49.70
  -3  -6   7   21.10   12.50
  -3  -6   7    0.80   10.40
   3  -6  -7    9.90   11.90
  -3  -6   7   24.40   11.50
   3  -6  -7   14.20    8.90
  -3   6   7   -5.70   10.60
  -3   6   7  -10.00    8.70
   3   6  -7   -7.10   10.50
   3   6  -7    6.10   10.40
   2  -6  -7  -10.20    7.20
  -2  -6   7    4.50    8.40
  -2  -6   7   -0.60    8.40
   2   6  -7    3.90    9.50
  -2   6   7    4.60    9.70
  -2   6   7   14.50    8.10
   2   6  -7    9.90    9.00
  -1  -6   7  157.08   14.60
   1  -6  -7  134.69   14.30
  -1  -6   7  111.59   16.90
   1  -6  -7  132.29   14.70
   1   6  -7  149.59   14.20
   1   6  -7  129.19   15.10
  -1   6   7  148.99   16.70
  -1   6   7  126.09   15.60
   0  -6  -7  585.24   24.50
   0  -6  -7  591.04   31.10
   0  -6   7  591.64   25.00
   0  -6   7  547.15   22.60
   0   6   7  557.54   27.60
   0   6  -7  552.74   23.00
   0   6   7  598.94   25.30
   1  -6   7   16.60    5.50
   1  -6   7   14.50    5.80
  -1  -6  -7   29.40    9.70
  -1  -6  -7   17.60    6.80
  -1   6  -7    9.60    5.60
   1   6   7   16.20    9.10
   1   6   7   14.30    6.40
  -1   6  -7   17.30    7.30
  -2  -6  -7  662.83   33.70
  -2  -6  -7  680.43   24.70
   2  -6   7  657.43   22.20
   2  -6   7  623.84   24.60
   2   6   7  673.33   25.00
  -2   6  -7  666.23   22.50
   2   6   7  690.23   34.20
  -2   6  -7  672.83   26.10
  -3  -6  -7   70.39   16.50
  -3  -6  -7   62.59   10.50
   3  -6   7   81.89    9.90
   3  -6   7  118.89   13.70
  -3   6  -7   85.19   12.10
  -3   6  -7   81.39   10.00
   3   6   7   81.79   11.40
   3   6   7   83.39   17.60
  -4  -6  -7   31.70   14.00
   4   6   7    1.20    8.00
  -4   6  -7    9.10    7.80
   4   6   7    3.70   12.20
   5   6   7  -22.90   11.30
   6   6   7    0.40   26.00
   6   7  -7   10.20   13.80
  -6   7   7   13.50   16.10
  -5  -7   7   43.50   17.30
  -5   7   7   21.40   14.80
  -5   7   7   40.00   12.70
   5   7  -7   24.50   15.40
   4  -7  -7   18.70   10.50
  -4  -7   7   20.10   13.90
  -4  -7   7    5.60   14.50
  -4  -7   7    6.40   13.20
   4  -7  -7   -5.70   12.30
  -4   7   7   29.10   12.60
  -4   7   7   19.70   11.60
   4   7  -7   -9.80   12.60
  -3  -7   7  129.19   19.20
  -3  -7   7  123.59   18.80
   3  -7  -7  131.99   19.80
  -3  -7   7  127.89   20.10
   3  -7  -7  135.69   15.90
  -3   7   7  115.99   19.40
  -3   7   7  135.29   17.20
   3   7  -7  152.48   21.40
   2  -7  -7  483.05   25.60
   2  -7  -7  469.35   27.80
  -2  -7   7  464.05   27.70
  -2  -7   7  414.56   26.10
   2   7  -7  446.26   28.00
  -2   7   7  439.86   27.40
   2   7  -7  443.56   26.60
  -2   7   7  446.96   25.90
  -1  -7   7   15.10    9.00
  -1  -7   7   20.20    8.60
   1  -7  -7   24.60    9.60
   1  -7  -7    6.90    7.80
   1   7  -7   11.90    8.70
  -1   7   7    8.60    8.20
  -1   7   7   26.00    9.70
   1   7  -7   22.40    8.40
   0  -7   7  472.35   21.00
   0  -7  -7  437.06   21.90
   0  -7   7  448.66   22.70
   0  -7  -7  431.96   24.20
   0   7   7  479.65   25.90
   0   7  -7  441.46   20.90
   0   7   7  437.66   23.50
   0   7  -7  413.96   22.90
  -1  -7  -7   32.90    8.10
   1  -7   7   18.80    6.80
  -1  -7  -7    5.20    8.20
   1  -7   7   19.70    5.90
   1   7   7   22.90   10.00
  -1   7  -7   30.80    9.40
  -1   7  -7   18.20    6.00
   1   7   7   20.40    7.10
   2  -7   7  617.64   20.30
  -2  -7  -7  706.93   35.20
  -2  -7  -7  649.14   26.00
   2  -7   7  609.14   25.90
   2   7   7  596.64   33.10
   2   7   7  632.84   26.50
  -2   7  -7  646.34   20.80
  -3  -7  -7    5.30   10.70
  -3  -7  -7   14.00    8.00
   3  -7   7    8.20    5.10
   3  -7   7    8.40    9.00
  -3   7  -7   20.90    6.00
   3   7   7    1.60    7.80
   3   7   7    5.30   12.50
  -3   7  -7   11.10    9.00
  -4  -7  -7  -14.80    9.80
   4   7   7   10.80   12.50
   4   7   7  -17.40    7.00
  -4   7  -7   -6.00    7.30
   5   7   7   48.30   18.10
  -6  -8   7  -26.50   13.60
  -6   8   7    3.20   23.50
  -5  -8   7   32.30   16.10
   5   8  -7   34.10   15.80
  -5   8   7    6.00   14.60
  -4  -8   7   97.89   20.20
  -4  -8   7   86.39   18.80
   4  -8  -7  134.49   22.30
   4  -8  -7  120.99   17.20
  -4  -8   7   87.69   19.80
   4   8  -7  120.09   23.00
  -4   8   7   92.69   19.80
  -4   8   7   91.39   16.10
   3  -8  -7    2.50    9.10
  -3  -8   7    8.90   10.30
   3  -8  -7   -2.80    7.40
  -3  -8   7   -2.10    8.50
  -3  -8   7   21.20   13.00
  -3   8   7    8.90   14.00
  -3   8   7   -5.80    9.70
   3   8  -7    1.20   12.80
  -2  -8   7  201.98   21.60
   2  -8  -7  208.58   20.80
   2  -8  -7  197.18   17.50
  -2  -8   7  221.38   20.50
  -2  -8   7  217.98   21.10
  -2   8   7  211.68   18.30
   2   8  -7  175.88   18.90
   2   8  -7  195.38   21.20
  -2   8   7  194.18   21.40
   1  -8  -7  176.68   17.10
  -1  -8   7  175.08   17.70
   1  -8  -7  168.18   16.00
  -1  -8   7  143.89   15.30
  -1   8   7  153.68   18.00
   1   8  -7  145.79   17.50
  -1   8   7  187.68   17.70
   0  -8   7   71.69   12.30
   0  -8   7   71.29   10.60
   0  -8  -7   55.89   12.00
   0   8   7   74.79   13.30
   0   8   7   70.99   13.00
   0   8  -7   91.09   11.30
   0   8  -7   56.19   12.10
  -1  -8  -7   18.60    9.50
   1  -8   7   15.90    5.80
  -1  -8  -7   12.10    8.10
   1  -8   7   22.10    8.70
   1   8   7   36.80    9.70
  -1   8  -7   19.80    6.20
  -1   8  -7   11.50    8.90
   1   8   7   12.20   10.00
   2  -8   7   16.10    4.50
  -2  -8  -7    5.60    8.70
   2  -8   7    6.30    7.80
  -2  -8  -7   21.30    8.20
  -2   8  -7   12.00    9.40
   2   8   7    4.90   11.40
  -2   8  -7    6.20    4.40
   2   8   7   14.70    8.50
   3  -8   7   23.30    4.80
  -3  -8  -7    4.90    8.30
   3  -8   7    9.00    9.70
  -3   8  -7   12.50   10.00
   3   8   7   23.20   16.70
   3   8   7   19.10    9.70
  -4  -8  -7   51.69   17.70
   4   8   7   79.39   19.40
  -4   8  -7   57.89   13.10
   4   8   7   65.39   19.40
   5   8   7   20.60   14.50
  -6  -9   7    4.90   15.70
   6   9  -7   -9.10   11.30
  -6   9   7    8.00   15.60
  -5  -9   7   38.50   16.90
  -5   9   7    7.70   14.80
   5   9  -7   41.50   17.90
   4  -9  -7  104.29   16.70
  -4  -9   7   53.29   16.30
  -4  -9   7   65.39   18.60
  -4  -9   7   79.29   17.10
   4  -9  -7   61.69   18.70
  -4   9   7   94.69   16.00
   4   9  -7   80.39   19.80
  -4   9   7   81.59   20.10
  -3  -9   7  149.49   21.00
  -3  -9   7  160.48   22.50
  -3  -9   7  198.28   23.30
   3  -9  -7  178.88   23.70
   3  -9  -7  149.09   18.10
   3   9  -7  105.69   20.70
  -3   9   7  156.78   18.90
  -3   9   7  140.89   22.70
   2  -9  -7  644.94   34.10
  -2  -9   7  581.94   31.70
  -2  -9   7  541.85   31.40
  -2  -9   7  599.84   34.70
   2  -9  -7  557.94   28.00
   2   9  -7  617.64   35.20
  -2   9   7  619.34   30.10
  -2   9   7  592.74   34.80
  -1  -9   7   47.90   13.20
   1  -9  -7   41.30   12.00
  -1  -9   7   67.79   12.60
  -1  -9   7   63.39   12.60
   1  -9  -7   78.39   14.10
   1   9  -7   55.39   14.00
   1   9  -7   40.90   10.40
  -1   9   7   48.50   12.50
  -1   9   7   60.09   13.70
   0  -9   7   28.60    9.70
   0  -9  -7   24.40    9.40
   0  -9   7   15.50    7.40
   0  -9  -7   16.60    9.90
   0   9   7   10.70    9.40
   0   9   7   15.30    9.60
   0   9  -7    7.50    6.60
   0   9  -7    9.20    9.40
   1  -9   7   41.10   10.80
  -1  -9  -7   25.80   10.90
  -1  -9  -7   47.10   11.30
   1  -9   7   34.00    6.70
  -1   9  -7   27.90    6.60
  -1   9  -7   18.90   10.20
   1   9   7   56.79   12.10
   1   9   7   25.90   11.90
  -2  -9  -7   65.49   12.20
  -2  -9  -7  106.49   17.10
   2  -9   7   83.39   14.30
   2  -9   7   82.39    6.20
   2   9   7   83.19   13.90
  -2   9  -7   74.99    6.10
   2   9   7   88.49   18.20
  -2   9  -7   48.40   12.60
  -3  -9  -7  385.36   23.70
  -3  -9  -7  347.47   29.90
   3  -9   7  353.46   23.60
  -3   9  -7  373.46   24.70
   3   9   7  352.06   23.70
   3   9   7  391.26   31.50
  -4   9  -7  -18.40   12.80
   4   9   7    3.90   13.00
   5   9   7   99.29   22.80
  -5 -10   7    2.60   14.80
   5  10  -7  -15.40   13.40
  -5  10   7   20.70   16.60
  -4 -10   7  332.07   32.20
  -4  10   7  340.67   32.90
  -4  10   7  381.76   25.30
   4  10  -7  333.87   31.00
  -3 -10   7   89.49   19.90
  -3 -10   7   57.89   16.80
   3 -10  -7   94.19   18.90
   3 -10  -7   78.29   14.20
  -3 -10   7   69.99   18.40
  -3  10   7   66.59   13.80
  -3  10   7   72.49   20.00
   3  10  -7   93.19   19.60
  -2 -10   7   59.79   14.50
   2 -10  -7   84.89   16.80
  -2 -10   7   67.99   16.00
  -2 -10   7   68.39   15.20
   2 -10  -7   84.49   12.90
  -2  10   7   83.49   18.30
  -2  10   7   79.39   15.00
   2  10  -7   65.89   17.20
   1 -10  -7  580.94   31.60
  -1 -10   7  561.44   29.60
  -1 -10   7  595.34   33.00
   1 -10  -7  551.04   28.60
  -1 -10   7  570.84   28.80
  -1  10   7  605.64   30.70
  -1  10   7  594.84   33.40
   1  10  -7  547.15   32.60
   0 -10   7  108.19   16.90
   0 -10   7  128.39   13.40
   0 -10  -7   98.89   15.40
   0 -10  -7  108.99   16.20
   0  10  -7  111.99   17.40
   0  10   7  134.69   18.20
   0  10   7  105.99   17.00
  -1 -10  -7   19.80   11.10
   1 -10   7   -5.70    4.80
   1 -10   7    8.20    5.70
  -1 -10  -7   -1.70    7.20
   1 -10   7   10.80    9.10
   1  10   7    1.90    9.50
  -1  10  -7   -5.30    9.90
   1  10   7   -9.60    9.60
   2 -10   7 1400.36   48.50
  -2 -10  -7 1502.25   57.19
  -2 -10  -7 1410.56   47.60
   2  10   7 1405.26   48.60
   2  10   7 1362.96   55.79
  -2  10  -7 1384.56   49.20
  -3 -10  -7   13.80   12.10
  -3 -10  -7   49.90   11.70
   3 -10   7   14.00   10.60
   3  10   7   35.40   11.20
  -3  10  -7   32.50   11.90
   3  10   7   22.70   12.20
   4  10   7    1.90   12.90
  -5 -11   7  171.98   28.30
  -5  11   7  142.49   28.40
   5  11  -7  120.39   23.80
  -4 -11   7   -5.80   13.40
   4  11  -7   25.50   15.00
  -4  11   7    4.70   15.10
  -3 -11   7   -4.60   11.70
  -3 -11   7    8.30   13.80
   3 -11  -7   13.20   10.50
   3 -11  -7   -4.90   10.80
  -3 -11   7    2.90   14.40
  -3  11   7   11.10   14.50
  -3  11   7   12.20    9.60
   3  11  -7   -2.60    9.80
  -2 -11   7   43.70   15.40
   2 -11  -7   53.09   15.70
  -2 -11   7   31.00   13.50
  -2 -11   7   42.50   14.10
   2 -11  -7   43.60   11.80
   2  11  -7   27.80   15.40
  -2  11   7   25.40   14.70
  -2  11   7   27.70   11.90
   1 -11  -7   22.20   11.70
  -1 -11   7   18.20    9.80
  -1 -11   7    6.70   10.50
  -1 -11   7   22.10   12.50
   1 -11  -7   28.00   11.10
   1  11  -7   12.30   12.90
  -1  11   7   24.90   11.50
  -1  11   7   37.90   14.20
   0 -11  -7   14.10   10.70
   0 -11   7   32.50    9.80
   0 -11   7   19.90   11.60
   0 -11  -7   31.30   11.30
   0 -11   7   20.80    8.40
   0  11   7   22.90   11.80
   0  11  -7    9.60   11.90
   0  11   7   17.70   13.80
   1 -11   7  129.79   10.90
   1 -11   7  150.78   18.00
  -1 -11  -7  119.99   19.10
   1 -11   7  124.99   11.00
  -1 -11  -7  140.59   18.60
  -1  11  -7  150.68   21.10
   1  11   7  148.39   20.40
   1  11   7  140.79   18.80
  -2 -11  -7  400.56   25.80
   2 -11   7  419.86   27.70
  -2  11  -7  377.66   27.70
   2  11   7  424.96   27.70
  -3 -11  -7    3.60    8.50
   3 -11   7   -6.80    9.00
  -3 -11  -7  -16.50    9.90
  -3  11  -7    7.50   10.90
   3  11   7    0.40    8.90
   4  11   7  -23.70   10.50
   5  11   7   15.10   14.00
  -5 -12   7   22.40   29.60
  -4 -12   7    0.30   14.40
  -4  12   7   14.50   14.90
   4  12  -7   25.20   16.30
  -3 -12   7   31.90   15.20
   3 -12  -7   41.20   14.90
  -3 -12   7   -5.40   11.60
  -3 -12   7   20.30   12.50
  -3  12   7   21.90   16.00
   3  12  -7   53.99   17.30
   2 -12  -7  565.54   36.10
  -2 -12   7  528.15   32.80
  -2 -12   7  503.55   35.20
   2 -12  -7  464.75   28.10
  -2 -12   7  595.34   34.50
  -2  12   7  491.05   43.40
   2  12  -7  563.84   37.90
  -2  12   7  511.05   29.40
  -1 -12   7  111.79   16.10
   1 -12  -7  113.99   18.00
  -1 -12   7   96.39   16.60
   1 -12  -7   89.59   15.40
  -1 -12   7  116.09   19.90
   1  12  -7  103.39   19.70
  -1  12   7  114.29   16.80
  -1  12   7   82.69   19.20
   0 -12   7   15.40    8.90
   0 -12  -7   41.60   11.80
   0 -12   7   24.00   12.40
   0 -12  -7   30.10   12.20
   0 -12   7   29.50   10.20
   0  12   7   23.50   14.60
   0  12  -7    5.10   12.90
   0  12   7   14.20   11.80
   1 -12   7   36.80    7.50
   1 -12   7   26.50   12.20
   1 -12   7   18.40    6.70
  -1 -12  -7   28.70   13.40
  -1 -12  -7    7.50   10.00
  -1  12  -7   23.20   13.10
   1  12   7    4.10   11.90
   1  12   7   23.50   12.90
  -2 -12  -7    6.50    9.60
   2 -12   7    1.50   10.60
  -2 -12  -7    3.30    9.20
  -2  12  -7    9.20   12.40
   2  12   7    4.70   12.00
   2  12   7   -6.10    8.70
  -3 -12  -7  150.28   30.00
   3 -12   7  232.98   22.70
  -3  12  -7  205.48   22.30
   3  12   7  216.18   23.30
   3  12   7  210.28   27.70
   4  12   7    9.40   12.40
  -5 -13   7    2.40   14.00
   5  13  -7   28.90   16.90
  -5  13   7    6.80   15.40
  -4 -13   7   28.90   16.40
  -4  13   7   85.59   21.90
   4  13  -7   42.60   15.50
  -3 -13   7  -15.90   11.40
  -3 -13   7    8.80   13.30
   3  13  -7  -13.50   11.00
  -3  13   7  -22.50   11.70
  -2 -13   7   27.10   13.60
   2 -13  -7   20.70   11.20
  -2 -13   7   42.10   14.80
  -2 -13   7   46.60   13.70
   2 -13  -7   23.90   13.20
  -2  13   7   19.90   14.70
  -2  13   7   46.60   13.00
   2  13  -7   46.00   16.50
  -1 -13   7  502.05   28.40
  -1 -13   7  465.45   28.50
   1 -13  -7  444.66   28.60
  -1  13   7  444.56   28.60
  -1  13   7  441.26   40.00
   0 -13   7  309.37   26.30
   0 -13   7  272.87   20.10
   0 -13  -7  256.97   24.50
   0 -13   7  289.47   19.30
   0 -13  -7  316.47   24.30
   0  13  -7  287.67   27.70
   0  13   7  342.87   29.80
   0  13   7  275.27   25.40
   1 -13   7   21.70   11.80
  -1 -13  -7   39.30   13.80
  -1 -13  -7   55.79   13.40
   1  13   7   35.30   15.20
  -1  13  -7    4.00   12.00
   1  13   7   34.30   14.30
   2 -13   7   21.70   12.20
  -2 -13  -7   27.50   11.50
  -2 -13  -7   10.20   11.30
  -2  13  -7    5.80   13.30
   2  13   7   15.50   10.20
   2  13   7   -6.20   10.70
   3 -13   7   23.80   14.20
   3  13   7    8.50   12.50
  -3  13  -7   19.30   12.80
   3  13   7   18.60   13.40
   4  13   7   14.80   13.20
  -4 -14   7   16.50   15.50
  -4  14   7   -6.30   14.50
   4  14  -7  -10.90   13.60
  -3 -14   7   84.39   20.30
  -3 -14   7   82.39   19.10
  -3  14   7  100.49   24.10
   3  14  -7  128.19   22.80
  -2 -14   7   11.90   12.20
  -2 -14   7    5.20   11.80
   2 -14  -7   44.40   16.40
  -2  14   7   25.10   14.80
   2  14  -7   31.00   15.30
  -2  14   7   11.00    9.70
  -1 -14   7   10.70   11.30
   1 -14  -7   12.20   10.30
  -1 -14   7   -6.10   10.20
  -1 -14   7    2.00    8.70
  -1  14   7    9.90   13.20
   1  14  -7   -0.20   12.70
  -1  14   7    8.00    9.60
   0 -14   7  -10.40    7.70
   0 -14  -7    5.30   12.80
   0 -14   7   -9.10    7.80
   0 -14  -7   21.50   11.60
   0  14  -7    0.20   11.20
   0  14   7  -12.60    9.00
  -1 -14  -7    6.30   11.50
  -1 -14  -7    1.50    9.80
   1  14   7   -7.30   11.00
   1  14   7   13.20   11.90
  -2 -14  -7   19.80   13.50
   2 -14   7    7.00   10.40
   2  14   7    5.50   10.90
   2  14   7  -13.30   10.20
  -2  14  -7   -2.10   15.10
   3  14   7   18.90   14.40
   3  14   7   -2.80   10.60
  -3  14  -7   15.90   12.60
   4  14   7   22.70   15.00
  -4 -15   7   -6.60   14.40
  -4  15   7  -21.00   17.50
  -3 -15   7   50.39   18.10
  -3  15   7   65.19   21.10
   3  15  -7   76.69   19.60
  -2  15   7   -6.20   13.90
  -2  15   7    3.10   13.90
   2  15  -7   20.60   15.50
   1 -15  -7   17.50   12.20
  -1 -15   7    9.50   11.90
  -1 -15   7    9.70   13.10
   1 -15  -7   20.70   12.20
  -1 -15   7   10.90   13.20
  -1  15   7    9.00   15.60
   1  15  -7   14.40   14.80
  -1  15   7   13.40   11.30
   0 -15  -7   16.20   10.60
   0 -15  -7   10.40   11.80
   0 -15   7   24.50   12.40
   0  15   7   20.20   14.50
   0  15   7    3.90   10.90
   0  15  -7   22.60   13.80
  -1 -15  -7  105.39   19.60
   1 -15   7  130.59   20.90
  -1 -15  -7  140.99   21.20
   1  15   7  166.18   25.00
   1  15   7  155.08   23.40
  -1  15  -7  109.79   21.10
  -2 -15  -7   -7.40   10.30
   2 -15   7    0.90   10.70
   2  15   7   16.30   14.20
   2  15   7  -23.20    8.20
  -2  15  -7   -8.70   14.50
   3  15   7   -1.80   12.00
   3  15   7    5.20   15.30
  -3  15  -7    5.00   13.30
   4  15   7    6.80   13.60
   4  16  -7   -2.30   16.90
  -4  16   7    6.90   16.60
  -3 -16   7  -33.50   11.60
  -3  16   7    2.40   15.20
   3  16  -7  -10.90   13.30
  -2 -16   7    2.30   13.60
  -2 -16   7   13.00   13.00
  -2  16   7   13.70   13.90
   2  16  -7   -0.20   14.20
  -1 -16   7   25.80   14.10
   1  16  -7   15.50   16.00
  -1  16   7   48.70   19.60
  -1  16   7   33.50   12.20
   0 -16  -7  241.88   27.60
   0  16   7  282.27   29.70
   0  16  -7  228.18   30.20
   0  16   7  199.88   28.90
  -1 -16  -7   10.50   12.20
  -1 -16  -7   -4.70   10.60
  -1  16  -7  -10.90   11.60
   1  16   7   -8.00   13.20
   1  16   7  -11.90   12.90
   2  16   7   -4.50   12.00
   2  16   7    8.40   13.00
  -2  16  -7    2.50   13.60
   3  16   7   14.70   17.00
   3  16   7   33.40   15.60
  -3  16  -7   36.00   16.60
  -3 -17   7   81.99   21.30
  -3  17   7   93.69   22.80
   3  17  -7   66.59   22.40
  -2 -17   7    2.80   17.10
  -2  17   7   16.30   17.50
   2  17  -7   30.60   18.30
   1  17  -7   36.10   18.30
  -1  17   7   45.20   18.70
   0 -17  -7   96.99   29.00
   0  17   7  119.39   25.30
   0  17  -7  139.59   25.50
   0  17   7  139.99   21.50
   1  17   7   45.00   15.10
   1  17   7   84.99   21.10
  -1  17  -7   41.20   17.20
   2  17   7   -2.40   13.70
   2  17   7   -9.10   12.50
  -2  17  -7   15.80   13.60
   3  17   7   37.60   31.00
   3  17   7   35.40   15.00
  -3  17  -7   50.09   19.00
   1  18  -7   30.10   19.90
  -1  18   7   75.29   22.30
   0  18   7   21.80   13.60
   0  18  -7  -21.30   11.50
   0  18   7  -19.60   14.70
  -1  18  -7   44.60   19.20
   1  18   7   69.09   17.30
   1  18   7   45.80   20.10
   2  18   7   20.80   16.60
  -2  18  -7  -14.10   11.10
   2  18   7   -6.70   11.60
  -2  19   7   -3.70   18.00
   2  19  -7    3.20   17.50
   1  19  -7   16.30   18.90
  -1  19   7   28.60   18.50
   0  19   7  -22.50   13.80
   0  19  -7  -35.90   13.90
   1  19   7   22.30   14.30
  -1  19  -7   -6.50   13.80
   1  19   7    7.30   15.00
  -6   0   8    8.20   13.20
  -6   0   8   -5.20   13.00
  -5   0   8   65.19   16.10
   5   0  -8   60.49   16.50
  -5   0   8  112.49   20.40
  -5   0   8  118.69   20.60
  -5   0   8   89.39   18.30
   4   0  -8  184.48   21.40
  -4   0   8  179.48   20.30
  -4   0   8  207.18   24.90
  -4   0   8  213.98   25.20
  -3   0   8  860.71   40.10
  -3   0   8  872.01   39.40
  -3   0   8  896.31   38.10
   3   0  -8  892.41   38.40
   2   0  -8  699.93   31.50
  -2   0   8  736.53   32.10
  -2   0   8  689.83   31.20
  -2   0   8  745.83   32.70
  -1   0   8  507.35   22.30
  -1   0   8  459.65   24.00
   1   0  -8  433.16   23.30
  -1   0   8  482.75   21.80
   0   0   8 2247.08   51.09
   0   0  -8 2203.08   59.29
   0   0   8 2228.48   50.89
   0   0   8 2224.88   58.99
   1   0   8   42.60    9.30
   1   0   8   37.40    3.10
   1   0   8   47.20    3.20
  -1   0  -8   50.09   10.00
   2   0   8  633.74   28.50
  -3   0  -8  421.36   26.10
   3   0   8  450.85   26.10
  -4   0  -8    0.00    9.50
   4   0   8   17.60   11.30
   5   0   8   -1.00   11.90
  -6  -1   8   64.69   20.60
  -6  -1   8   66.19   17.60
  -6   1   8   50.89   16.70
  -6   1   8   58.19   19.90
  -5  -1   8   28.40   14.10
  -5  -1   8    9.90   13.90
  -5  -1   8    9.80   11.50
   5  -1  -8   27.70   13.90
  -5  -1   8   58.49   17.30
  -5   1   8   45.30   17.80
  -5   1   8   25.90   13.00
   5   1  -8   52.99   15.50
  -5   1   8   45.60   14.80
  -5   1   8   33.60   16.10
   4  -1  -8   45.20   13.60
  -4  -1   8   53.99   17.30
  -4  -1   8   61.09   15.20
  -4  -1   8   40.70   13.30
  -4   1   8   28.70   15.10
  -4   1   8   40.00   15.70
   4   1  -8   37.90   14.60
  -4   1   8   35.30   12.70
   3  -1  -8   15.60   10.00
  -3  -1   8   17.60   11.30
  -3  -1   8    6.00   11.00
  -3  -1   8    5.70   10.60
   3   1  -8    5.40    9.10
   3   1  -8    5.90   11.30
  -3   1   8  -14.20    8.70
  -3   1   8   10.50   11.50
  -3   1   8   10.60   11.00
  -2  -1   8    8.30    8.50
   2  -1  -8    3.20    7.10
  -2  -1   8    3.30    8.30
   2   1  -8   -1.40    7.10
  -2   1   8   11.00    8.50
  -2   1   8   10.50    8.40
   2   1  -8   10.40    8.60
  -2   1   8   11.60    8.40
  -1  -1   8   20.80    8.40
   1  -1  -8   52.89   11.10
  -1  -1   8   38.10    8.40
  -1   1   8   29.10    9.10
  -1   1   8   28.60    8.30
  -1   1   8   43.00    8.70
   1   1  -8   30.80    8.90
   1   1  -8   45.90    9.20
   0  -1  -8  846.42   31.70
   0  -1   8  832.92   25.30
   0  -1   8  824.22   30.80
   0   1   8  796.32   31.70
   0   1   8  816.62   24.80
   0   1   8  798.12   24.70
   0   1  -8  790.02   25.00
   0   1  -8  851.81   31.20
   1  -1   8  214.68   15.60
  -1  -1  -8  208.28   16.40
   1  -1   8  201.08    7.60
   1  -1   8  193.08    7.10
   1   1   8  203.28    6.90
   1   1   8  199.38   16.30
  -1   1  -8  193.58   15.30
   2  -1   8  904.41   34.00
  -2  -1  -8  852.71   34.80
  -2   1  -8  911.31   34.20
   2   1   8  886.71   35.30
  -3  -1  -8  104.59   15.30
   3  -1   8  131.09   15.80
  -3   1  -8   90.29   13.70
   3   1   8  138.29   17.80
   4  -1   8   71.39   15.00
  -4  -1  -8   55.29   14.20
   4   1   8   61.99   14.10
  -4   1  -8   35.90   11.70
   5  -1   8   26.70   13.00
  -5  -1  -8   19.50   11.90
   5   1   8   44.70   16.20
  -6  -2   8  -13.80    9.50
  -6  -2   8  -13.00   12.90
  -6   2   8    2.60    8.10
  -6   2   8   32.30   16.30
  -5  -2   8   43.50   14.20
  -5  -2   8   17.30   12.60
  -5  -2   8   71.19   17.80
  -5  -2   8   37.20   17.30
   5  -2  -8   11.90   12.40
  -5   2   8   36.50   14.40
  -5   2   8   55.39   17.50
  -5   2   8   19.00   17.80
  -4  -2   8   41.60   15.10
   4  -2  -8   15.60   12.00
  -4  -2   8   51.49   15.60
  -4  -2   8    3.10   13.00
  -4   2   8   22.30   12.60
  -4   2   8   41.30   14.90
  -4   2   8   18.80   13.80
   4   2  -8   15.30   13.30
   4   2  -8    8.00   13.10
   3  -2  -8  806.12   35.30
  -3  -2   8  854.81   38.60
  -3  -2   8  837.42   38.50
  -3   2   8  881.11   37.60
   3   2  -8  865.61   39.90
   3   2  -8  805.42   37.40
  -3   2   8  753.52   37.20
  -3   2   8  842.62   39.70
  -2  -2   8   44.60   11.60
  -2  -2   8   49.99   11.80
   2  -2  -8   34.30    9.80
   2   2  -8   50.19   11.20
   2   2  -8   53.59   11.40
  -2   2   8   52.39   11.90
  -2   2   8   50.79   11.30
  -2   2   8   60.99   12.80
  -1  -2   8  300.87   19.30
  -1  -2   8  327.07   18.40
   1  -2  -8  320.17   19.70
  -1   2   8  288.47   17.60
   1   2  -8  336.47   20.40
  -1   2   8  335.37   19.10
  -1   2   8  284.37   19.80
   1   2  -8  310.17   18.20
   0  -2  -8   16.40    7.60
   0  -2   8   36.20    6.70
   0  -2  -8   21.80    5.70
   0   2   8   30.80    9.30
   0   2   8   29.10    6.40
   0   2  -8   31.30    7.60
   0   2  -8   25.90    6.30
   0   2   8   38.20    6.80
   1  -2   8 1441.46   31.70
   1  -2   8 1480.85   46.80
   1   2   8 1381.76   30.70
  -1   2  -8 1433.56   32.10
  -1   2  -8 1403.86   42.70
   1   2   8 1406.86   30.80
   1   2   8 1387.36   45.50
  -2  -2  -8  155.58   16.30
   2  -2   8  151.18   14.60
   2   2   8  186.28   17.40
  -2   2  -8  160.68   15.00
  -3  -2  -8  147.79   19.00
   3  -2   8  147.99   16.60
  -3  -2  -8  126.29    5.20
  -3   2  -8  145.59    7.60
  -3   2  -8  151.28   16.30
  -3   2  -8  137.69    7.10
   3   2   8  174.38   21.00
   4  -2   8    3.50    9.80
  -4  -2  -8   13.60   11.30
   4   2   8   33.40   12.30
  -4   2  -8   15.20   10.00
  -5  -2  -8    7.90   10.70
   5  -2   8  -12.40   10.40
   5   2   8   -0.10   11.60
   6   2   8   17.50   17.00
  -6  -3   8   41.80   18.50
  -6  -3   8   -5.20   12.30
  -6   3   8    7.40   12.60
  -6   3   8   -1.70   13.60
  -5  -3   8  145.69   22.80
  -5  -3   8  117.89   20.30
  -5  -3   8  133.39   23.50
  -5   3   8  160.88   25.40
   5   3  -8  136.39   23.30
  -4  -3   8   12.60   13.20
  -4  -3   8    1.60   12.90
   4  -3  -8  -10.20    9.40
  -4   3   8    1.50   11.20
  -4   3   8   -5.40   10.20
   4   3  -8   23.80   13.90
  -4   3   8   -0.40   12.50
   3  -3  -8    2.80    8.30
  -3  -3   8   -0.10    9.70
  -3  -3   8    7.40   11.00
   3   3  -8   12.90   10.50
  -3   3   8   18.80    9.20
  -3   3   8   10.00    9.30
  -3   3   8    2.70    7.90
   3   3  -8    3.50   10.80
  -2  -3   8  424.86   25.20
   2  -3  -8  436.16   25.10
  -2  -3   8  462.45   25.80
   2  -3  -8  453.25   25.60
  -2   3   8  440.56   25.00
  -2   3   8  512.15   26.90
   2   3  -8  449.86   26.00
   2   3  -8  486.45   26.90
  -2   3   8  454.15   25.70
  -1  -3   8 1662.73   47.40
   1  -3  -8 1679.73   56.19
   1  -3  -8 1607.44   47.00
  -1  -3   8 1624.84   48.70
  -1   3   8 1675.93   50.89
   1   3  -8 1632.24   49.30
   1   3  -8 1547.75   52.99
  -1   3   8 1627.24   66.49
   0  -3  -8    9.90    7.20
   0  -3  -8   -4.80    4.50
   0  -3   8   -2.90    4.50
   0   3   8   -0.40    5.10
   0   3  -8   -0.60    5.60
   0   3   8    4.30    6.10
   0   3  -8   -4.20    5.20
   1  -3   8   70.69   10.30
   1  -3   8   61.59    6.50
  -1  -3  -8   44.10   10.60
  -1  -3  -8   59.69    6.60
   1   3   8   57.19   11.80
  -1   3  -8   65.39    7.40
   1   3   8   57.79    6.40
  -1   3  -8   60.19   10.20
  -2  -3  -8  266.87    8.90
   2  -3   8  252.27   10.20
  -2  -3  -8  218.78   19.00
   2   3   8  236.08   20.30
  -2   3  -8  262.07   10.30
   2   3   8  239.78    8.70
  -2   3  -8  219.18   15.60
   3  -3   8  122.69   14.50
  -3  -3  -8  107.89   17.40
  -3  -3  -8  116.79    7.70
  -3  -3  -8  113.79    8.00
   3   3   8  115.59   18.40
  -3   3  -8  121.39    8.90
  -3   3  -8  125.99   14.70
  -3   3  -8  129.29    9.20
  -4  -3  -8  194.48   22.30
   4  -3   8  207.48   18.70
  -4   3  -8  148.09   16.60
   4   3   8  174.78   23.50
  -5  -3  -8    0.50   11.30
   5   3   8    8.70   12.80
   6   3   8   27.40   16.30
  -6  -4   8   30.90   15.50
  -6  -4   8    5.40   16.00
  -6   4   8   56.29   19.60
  -6   4   8   22.20   14.00
  -5  -4   8  -16.50   10.20
   5  -4  -8   -4.10   12.70
  -5  -4   8   -8.80   11.40
  -5   4   8    3.50   10.90
   5   4  -8  -17.50   11.20
  -5   4   8   16.60   14.00
  -4  -4   8   70.49   17.70
  -4  -4   8   22.10   18.00
   4  -4  -8   11.40   10.70
   4   4  -8   35.60   14.70
  -4   4   8   33.50   11.90
  -4   4   8   49.00   19.20
   4   4  -8   40.00   16.50
  -3  -4   8    4.30    8.60
   3  -4  -8   13.00    9.10
  -3  -4   8    2.10   11.20
   3   4  -8    4.30    9.20
  -3   4   8    8.50    9.40
   3   4  -8    6.00   10.70
  -3   4   8    9.10   11.50
  -3   4   8   -5.30    9.20
   2  -4  -8 1527.25   48.70
   2  -4  -8 1477.65   50.19
  -2  -4   8 1581.44   51.39
  -2  -4   8 1575.04   51.19
  -2   4   8 1521.25   50.39
   2   4  -8 1555.24   51.19
  -2   4   8 1490.65   49.70
   2   4  -8 1563.04   51.59
   1  -4  -8 2339.07   62.59
   1  -4  -8 2521.55   73.29
  -1  -4   8 2417.06   64.39
  -1  -4   8 2424.96   63.49
  -1   4   8 2412.46   66.29
   1   4  -8 2498.65   65.59
   1   4  -8 2382.66   63.59
  -1   4   8 2403.86   62.69
   0  -4   8  372.76   22.80
   0  -4   8  412.56   19.20
   0  -4  -8  402.46   18.70
   0  -4  -8  433.06   26.00
   0   4  -8  434.46   19.90
   0   4   8  431.06   23.40
   0   4  -8  388.36   20.40
   0   4   8  407.56   19.10
  -1  -4  -8  900.01   26.10
  -1  -4  -8  929.61   36.70
   1  -4   8  952.40   31.40
   1  -4   8  909.01   26.80
  -1   4  -8  954.70   27.60
  -1   4  -8  947.81   31.60
   1   4   8  907.21   26.20
   1   4   8  936.91   37.30
  -2  -4  -8   21.10    4.90
   2  -4   8   32.40    8.00
  -2  -4  -8   21.20   10.10
   2  -4   8   27.90    5.90
   2   4   8   21.20   11.00
  -2   4  -8   22.00    7.90
  -2   4  -8   30.40    6.10
   2   4   8   19.30    5.00
  -3  -4  -8   50.09   14.00
   3  -4   8   47.90    7.80
  -3  -4  -8   46.70    6.90
   3  -4   8   45.10   10.20
   3   4   8   39.50    6.90
   3   4   8   53.69   15.00
  -3   4  -8   62.19    8.40
  -3   4  -8   42.00   10.20
   4  -4   8  166.08   16.60
   5   4   8   81.59   19.60
   6   4   8    2.80   17.50
  -6  -5   8   39.00   18.50
  -6  -5   8    3.00   13.30
  -6   5   8   44.20   18.50
   6   5  -8   -1.90   13.40
  -6   5   8   21.20   10.90
  -5  -5   8   -1.90   12.50
   5  -5  -8   25.20   12.70
  -5   5   8    2.70    7.40
  -5   5   8   -6.30   12.30
   5   5  -8    7.30   14.60
  -4  -5   8   36.90   15.00
  -4  -5   8   14.60   15.20
  -4  -5   8   14.30   14.70
   4  -5  -8   23.00   11.80
  -4   5   8   37.10   20.50
   4   5  -8   16.60   13.50
   4   5  -8  -19.30   12.50
  -4   5   8   12.80   12.50
  -4   5   8   16.70   13.50
   3  -5  -8   19.20   12.00
  -3  -5   8   -0.50   11.50
  -3  -5   8    4.20   11.10
   3  -5  -8   -6.40    7.70
   3   5  -8    5.60   11.00
  -3   5   8   -3.90   10.00
   3   5  -8   -3.10   10.90
  -3   5   8    6.30   11.60
  -3   5   8  -20.40    7.20
  -2  -5   8   59.79   12.90
   2  -5  -8   54.89   12.40
   2  -5  -8   84.99   14.80
  -2  -5   8   80.29   14.30
  -2   5   8   59.09   12.20
  -2   5   8  115.09   16.20
   2   5  -8   61.79   12.80
   2   5  -8   75.49   14.00
  -1  -5   8  116.29   14.10
   1  -5  -8  153.88   14.90
   1  -5  -8  164.58   15.80
  -1  -5   8  155.18   15.30
   1   5  -8  124.19   17.90
   1   5  -8  145.19   15.20
  -1   5   8  139.79   16.20
  -1   5   8  165.48   15.70
   0  -5   8  318.97   20.70
   0  -5   8  326.37   18.20
   0  -5  -8  308.67   17.40
   0  -5  -8  317.37   20.90
   0   5  -8  314.07   18.80
   0   5   8  338.07   22.00
   0   5  -8  336.57   18.90
   0   5   8  317.37   18.20
   1  -5   8 1589.94   41.20
  -1  -5  -8 1609.94   40.60
   1  -5   8 1615.24   43.50
  -1  -5  -8 1537.75   51.19
   1   5   8 1521.75   40.30
  -1   5  -8 1534.15   43.40
  -1   5  -8 1544.95   41.60
   1   5   8 1536.35   51.19
  -2  -5  -8  889.31   38.70
   2  -5   8  855.11   26.40
   2  -5   8  803.12   28.40
  -2  -5  -8  840.32   25.30
   2   5   8  821.32   37.00
  -2   5  -8  797.82   28.80
   2   5   8  821.32   25.80
  -2   5  -8  817.32   26.60
  -3  -5  -8    9.30    5.80
   3  -5   8    3.80    6.80
   3  -5   8   -2.40    7.10
  -3  -5  -8    5.10   10.90
  -3   5  -8   -2.50    6.00
  -3   5  -8   -1.70    6.70
   3   5   8    1.40    6.30
   3   5   8   -2.10   10.80
   4  -5   8   13.90    8.10
  -4  -5  -8   18.10   11.60
   4   5   8   -8.50   11.10
   5   5   8    2.80   13.20
  -6  -6   8    8.60   17.90
  -6  -6   8   41.20   18.70
   6   6  -8   21.10   15.90
  -6   6   8    1.50   14.90
   5  -6  -8  138.49   20.50
  -5  -6   8  114.59   22.10
  -5   6   8   98.59   21.10
  -5   6   8  100.59   18.20
   5   6  -8   71.19   18.60
   4  -6  -8  200.28   25.90
  -4  -6   8  203.08   26.60
  -4  -6   8  188.48   25.20
   4  -6  -8  169.18   21.20
  -4  -6   8  232.58   25.10
  -4   6   8  160.58   24.20
  -4   6   8  176.18   20.90
   4   6  -8  186.68   26.30
  -4   6   8  219.48   27.30
  -3  -6   8   13.50   11.80
  -3  -6   8   20.80   12.70
   3  -6  -8    9.30    9.70
   3  -6  -8  -10.50   10.10
  -3   6   8  -12.60   10.80
   3   6  -8    0.30   12.50
  -3   6   8    5.10   10.70
   3   6  -8    5.90   11.90
   2  -6  -8  293.57   22.40
  -2  -6   8  249.38   21.30
   2  -6  -8  235.58   20.70
  -2  -6   8  225.88   21.10
   2   6  -8  265.47   22.40
  -2   6   8  258.47   20.60
  -2   6   8  267.57   22.00
   2   6  -8  259.87   20.00
  -1  -6   8   62.59   12.50
   1  -6  -8   86.29   13.20
  -1  -6   8   66.99   11.20
   1  -6  -8   82.39   12.60
  -1   6   8   76.99   13.30
  -1   6   8   90.29   13.60
   1   6  -8   77.29   13.60
   0  -6  -8  113.69   15.50
   0  -6  -8  131.49   12.40
   0  -6   8  114.49   13.30
   0   6  -8  120.49   13.40
   0   6   8  122.79   16.00
   0   6  -8  129.59   13.30
   1  -6   8  147.79   12.60
   1  -6   8  156.28   12.60
  -1  -6  -8  128.09   11.90
  -1  -6  -8  126.19   16.70
   1   6   8  150.68   17.70
   1   6   8  128.19   12.10
  -1   6  -8  164.78   13.30
  -1   6  -8  154.98   14.10
   2  -6   8  683.23   24.90
  -2  -6  -8  673.53   24.90
  -2  -6  -8  682.43   35.10
   2  -6   8  689.13   25.70
  -2   6  -8  768.92   25.90
   2   6   8  691.23   25.40
   2   6   8  747.43   36.80
  -2   6  -8  740.13   26.90
   3  -6   8  260.47   17.60
  -3  -6  -8  196.98   23.20
  -3  -6  -8  229.18   15.30
   3  -6   8  205.78   15.30
  -3   6  -8  205.58   15.20
  -3   6  -8  221.98   16.60
   3   6   8  250.17   25.00
   3   6   8  237.98   15.90
  -4  -6  -8  109.39   19.60
   4   6   8   95.29   19.40
   5   6   8   20.00   14.60
  -6  -7   8   13.60   15.90
  -6   7   8   60.29   34.60
  -5  -7   8  -15.80   10.60
  -5   7   8    6.10    9.10
   5   7  -8   -5.10   11.10
  -5   7   8  -12.00   13.00
   4  -7  -8   41.20   16.30
  -4  -7   8    7.90   12.90
   4  -7  -8   21.90   11.00
  -4  -7   8   12.50   14.40
  -4  -7   8   18.80   12.10
  -4   7   8   42.70   15.10
  -4   7   8   19.00   15.00
  -4   7   8   44.90   13.90
   4   7  -8   18.00   15.20
  -3  -7   8  329.27   27.80
  -3  -7   8  297.97   27.80
   3  -7  -8  309.97   22.60
   3  -7  -8  357.96   28.50
  -3  -7   8  306.57   26.40
   3   7  -8  280.57   27.20
  -3   7   8  287.87   23.70
   3   7  -8  318.37   27.20
  -3   7   8  307.87   27.70
   2  -7  -8   75.89   15.50
   2  -7  -8   89.69   14.10
  -2  -7   8   66.49   14.50
  -2  -7   8   74.29   14.50
  -2   7   8  107.59   16.30
  -2   7   8   73.39   15.50
   2   7  -8   55.99   14.80
   2   7  -8  116.09   17.20
   1  -7  -8  296.07   20.90
   1  -7  -8  297.37   20.90
  -1  -7   8  303.97   22.80
  -1  -7   8  267.87   20.70
  -1   7   8  294.67   22.70
   1   7  -8  250.77   19.10
  -1   7   8  314.77   22.00
   1   7  -8  293.67   21.50
   0  -7  -8  856.31   32.00
   0  -7  -8  844.02   35.00
   0  -7   8  923.01   33.70
   0   7  -8  776.92   32.10
   0   7   8  816.92   32.10
   0   7   8  792.02   35.60
   0   7  -8  798.12   30.50
  -1  -7  -8  150.58   13.80
  -1  -7  -8  133.19   17.70
   1  -7   8  135.49   13.10
   1  -7   8  166.78   12.80
  -1   7  -8  147.99   14.90
  -1   7  -8  149.79   12.80
   1   7   8  151.78   16.60
   1   7   8  167.88   16.50
   2  -7   8   94.19   10.30
   2  -7   8  119.09   13.40
  -2  -7  -8   86.09   16.00
  -2  -7  -8  110.59   13.00
   2   7   8  125.49   19.90
  -2   7  -8   94.49   10.00
   2   7   8   91.49   12.30
  -3  -7  -8   18.80    7.70
  -3  -7  -8   12.90   13.40
   3  -7   8   11.10    6.10
   3  -7   8    3.40    8.50
   3   7   8    7.80   12.80
  -3   7  -8    8.10    6.80
  -3   7  -8    2.10    8.00
  -4  -7  -8   49.00   16.10
   4   7   8  101.79   20.90
   5   7   8   41.90   16.30
  -6  -8   8   -3.80   15.10
   6   8  -8    4.50   13.70
  -6   8   8   21.90   17.80
  -5  -8   8    2.20   12.40
   5   8  -8   15.10   13.40
  -5   8   8   14.10   15.90
  -5   8   8   -3.60   10.00
   4  -8  -8  104.79   20.40
  -4  -8   8  116.29   19.90
  -4  -8   8   81.19   20.30
  -4  -8   8   94.89   17.90
   4  -8  -8   63.19   15.20
  -4   8   8  136.69   18.70
  -4   8   8  101.09   21.80
   4   8  -8  103.49   22.00
   3  -8  -8    8.00   11.00
  -3  -8   8   24.60   14.20
   3  -8  -8    0.00    9.00
  -3  -8   8   14.30   13.30
  -3  -8   8   -0.40   11.60
  -3   8   8  -10.90   11.80
   3   8  -8   -5.10   13.10
  -3   8   8   -2.00   10.80
  -2  -8   8   90.69   16.50
   2  -8  -8  132.29   16.50
   2  -8  -8  125.59   18.70
  -2  -8   8  123.09   18.10
   2   8  -8  115.09   17.60
  -2   8   8  135.79   17.60
   2   8  -8  134.19   19.80
  -2   8   8  115.29   18.40
   1  -8  -8    9.20    8.90
   1  -8  -8   32.00   10.20
  -1  -8   8   11.00    9.70
  -1  -8   8   23.90   10.40
   1   8  -8   20.30   11.20
   1   8  -8   29.90   10.10
  -1   8   8   -1.70    8.00
  -1   8   8   18.70   10.90
   0  -8   8    8.00    8.10
   0  -8   8   10.20    8.30
   0  -8  -8   12.70    8.20
   0  -8  -8   27.00   10.60
   0   8  -8   19.10   10.60
   0   8   8   15.60   10.10
   0   8  -8    9.70    7.70
   0   8   8   22.30   10.20
   1  -8   8 1170.88   40.20
   1  -8   8 1249.18   35.60
  -1  -8  -8 1201.58   47.00
  -1  -8  -8 1256.47   40.20
   1   8   8 1217.78   40.60
  -1   8  -8 1191.28   41.60
  -1   8  -8 1196.48   35.50
   1   8   8 1218.08   47.80
  -2  -8  -8   21.80    9.00
   2  -8   8   11.00    5.30
  -2  -8  -8    6.90   10.70
   2  -8   8   17.10    8.40
  -2   8  -8   -1.90    5.20
  -2   8  -8    2.30    8.80
   2   8   8    1.30    9.00
   2   8   8   18.10    9.10
  -3  -8  -8   30.70    9.10
  -3  -8  -8   33.60   12.70
  -3   8  -8   27.40   10.70
   3   8   8   32.10    9.80
   3   8   8   27.90   15.10
   4   8   8   11.80   12.60
   5   8   8   10.00   14.40
  -5  -9   8   86.59   21.30
  -5   9   8  145.69   26.70
   4  -9  -8  112.69   18.30
  -4  -9   8  141.29   21.60
  -4  -9   8  108.79   25.30
  -4   9   8  146.29   19.20
   4   9  -8  136.59   23.70
  -4   9   8  126.19   23.00
  -3  -9   8  299.27   26.90
   3  -9  -8  305.27   23.80
  -3  -9   8  309.67   29.00
  -3   9   8  334.57   26.00
   2  -9  -8   60.59   13.00
  -2  -9   8   24.50   13.30
   2  -9  -8   58.69   15.50
  -2  -9   8   28.50   12.90
  -2  -9   8   61.99   14.60
   2   9  -8   60.29   15.80
  -2   9   8   57.99   14.80
  -2   9   8   72.59   16.50
   2   9  -8   37.60   13.20
   1  -9  -8    2.20    8.40
   1  -9  -8   -1.00    8.60
  -1  -9   8   -3.90    9.10
  -1  -9   8    0.20   10.30
   1   9  -8  -10.60    8.80
  -1   9   8   -1.20    8.40
   1   9  -8   -1.70    7.80
  -1   9   8    3.40   10.50
   0  -9  -8  253.67   21.40
   0  -9   8  281.57   22.30
   0  -9  -8  253.47   19.80
   0  -9   8  252.37   17.80
   0   9   8  275.67   23.10
   0   9   8  256.17   21.00
   0   9  -8  249.28   17.30
   0   9  -8  241.98   21.30
  -1  -9  -8   30.30   12.10
   1  -9   8   51.19    8.70
   1  -9   8   53.99   11.70
  -1  -9  -8   62.09   12.00
  -1   9  -8   53.39    9.00
  -1   9  -8   32.50   11.50
   1   9   8   25.40   12.40
   1   9   8   54.29   12.20
   2  -9   8   21.90   10.40
   2  -9   8   -0.40    4.40
  -2  -9  -8    8.70    9.30
  -2  -9  -8    0.00   10.40
   2   9   8    2.70   11.70
  -2   9  -8  -10.80    9.10
   2   9   8   17.20    9.50
  -3  -9  -8  172.88   20.10
   3  -9   8  174.78   18.80
  -3  -9  -8  182.48   21.20
   3   9   8  133.29   16.20
  -3   9  -8  128.19   17.00
   3   9   8  184.28   26.00
   4   9   8   30.50   15.00
   5   9   8   15.60   15.60
  -5 -10   8   53.89   20.40
  -5  10   8    7.20   15.30
   5  10  -8   35.00   16.70
  -4 -10   8   26.10   14.30
   4  10  -8    5.20   14.20
  -4  10   8   22.10   11.70
  -4  10   8   11.40   15.20
   3 -10  -8  273.07   21.70
  -3 -10   8  223.08   25.30
   3 -10  -8  221.78   25.70
  -3 -10   8  178.08   39.60
   3  10  -8  257.67   28.70
  -3  10   8  319.77   31.70
  -3  10   8  224.58   22.70
   2 -10  -8  -14.60    5.90
   2 -10  -8    7.30   12.50
  -2 -10   8  -19.50    8.80
  -2 -10   8    5.20   11.80
  -2 -10   8    2.10   10.80
   2  10  -8   -1.80   11.90
  -2  10   8  -14.30    8.70
  -2  10   8   -3.50   11.90
  -1 -10   8   78.79   13.80
  -1 -10   8   75.19   15.10
   1 -10  -8   87.29   16.10
   1 -10  -8   52.69   12.70
  -1 -10   8   52.59   13.10
  -1  10   8   58.09   15.70
   1  10  -8   79.79   13.90
  -1  10   8   75.39   15.10
   1  10  -8   70.69   16.40
   0 -10   8  109.79   14.10
   0 -10   8   85.09   15.30
   0 -10  -8  117.49   17.60
   0 -10  -8  100.19   15.80
   0  10  -8   99.79   13.40
   0  10  -8  122.49   18.20
   0  10   8  100.29   17.70
   0  10   8  111.29   17.50
   1 -10   8   42.60   12.10
  -1 -10  -8   61.49   15.00
  -1 -10  -8   43.00   11.80
   1 -10   8   48.90    8.70
   1  10   8   36.10   14.80
   1  10   8   36.50   12.20
  -1  10  -8   13.50   10.50
  -1  10  -8   36.00    8.10
   2 -10   8  569.54   29.40
   2 -10   8  556.34   16.80
  -2 -10  -8  566.64   29.70
  -2  10  -8  534.55   30.10
   2  10   8  509.15   41.00
   2  10   8  536.15   29.10
  -3 -10  -8   -0.80    9.60
   3 -10   8   -6.60   10.20
   3  10   8   20.00   14.60
   3  10   8    6.20    8.90
  -3  10  -8   12.90   10.40
   4  10   8   30.20   15.50
   5  10   8   27.50   14.60
  -5 -11   8   22.30   16.20
   5  11  -8   10.70   14.80
  -5  11   8   -0.20   16.40
  -4 -11   8   15.50   14.80
   4  11  -8   18.70   16.30
  -4  11   8    6.50   15.10
   3 -11  -8  419.46   27.60
  -3 -11   8  388.16   32.00
  -3 -11   8  430.66   31.80
  -3 -11   8  332.97   30.90
   3 -11  -8  378.16   30.90
   3  11  -8  406.36   33.30
  -3  11   8  429.96   34.70
  -3  11   8  421.16   27.80
  -2 -11   8   16.80   12.70
   2 -11  -8   13.20    9.70
   2 -11  -8    4.80   11.00
  -2 -11   8   31.20   12.20
  -2 -11   8    8.50   13.60
  -2  11   8   23.70   11.90
  -2  11   8    2.60   13.10
   2  11  -8    6.20   12.90
  -1 -11   8   18.10   12.00
   1 -11  -8    6.40   11.00
  -1 -11   8   -1.80    8.60
  -1 -11   8   25.50   11.50
   1 -11  -8   -1.80    8.30
  -1  11   8    9.50   12.90
   1  11  -8   14.50   12.60
  -1  11   8    8.60   10.60
   0 -11  -8  116.59   18.50
   0 -11  -8  138.69   18.90
   0 -11   8  128.69   15.50
   0 -11   8  163.38   19.40
   0 -11   8  191.58   16.30
   0  11   8  180.98   22.80
   0  11   8  179.18   22.30
   0  11  -8  134.29   19.80
   1 -11   8  697.93   24.80
   1 -11   8  665.13   33.70
  -1 -11  -8  713.33   38.40
  -1 -11  -8  674.83   33.70
   1 -11   8  724.93   25.40
   1  11   8  736.03   39.50
  -1  11  -8  699.03   35.60
   1  11   8  646.54   33.50
   2 -11   8   -0.80    9.30
  -2 -11  -8  -14.80    8.90
  -2 -11  -8   -0.70    9.50
   2  11   8   31.90   14.90
  -2  11  -8   -9.20   10.30
   2  11   8   -1.80    9.30
   3  11   8  103.69   19.50
   3  11   8  125.19   18.10
  -3  11  -8  130.49   18.70
   4  11   8   19.90   15.10
   5  11   8   26.20   16.70
  -5 -12   8   39.60   19.60
  -5  12   8   21.80   17.60
  -4 -12   8  116.09   22.60
   4  12  -8   92.79   22.40
  -4  12   8   96.99   22.60
  -3 -12   8   -4.80   12.10
  -3 -12   8   13.30   12.70
   3 -12  -8    2.30   11.40
   3  12  -8  -20.80   11.30
  -3  12   8   -2.60   13.50
  -3  12   8    4.20    9.30
   2 -12  -8    6.30    9.30
  -2 -12   8   -1.30   11.20
  -2 -12   8   -3.90   10.60
   2 -12  -8   19.50   10.70
  -2 -12   8    8.10   12.10
  -2  12   8  -10.60   12.10
   2  12  -8   18.40   14.20
  -2  12   8   -3.80    9.50
   1 -12  -8   14.20   11.10
  -1 -12   8   12.30   10.80
  -1 -12   8   -4.90    9.10
  -1 -12   8    2.20   11.00
   1 -12  -8    4.30    9.80
  -1  12   8    8.20   11.60
   1  12  -8   14.30   12.90
  -1  12   8    8.70   14.00
   0 -12  -8  144.39   20.30
   0 -12  -8  131.79   20.20
   0 -12   8  118.49   19.40
   0 -12   8  166.98   16.80
   0 -12   8   98.09   13.50
   0  12   8  160.68   23.10
   0  12   8  198.38   22.70
   0  12  -8  128.29   20.40
  -1 -12  -8  141.59   21.60
   1 -12   8  182.08   13.40
   1 -12   8  183.98   20.30
  -1 -12  -8  163.28   21.20
   1  12   8  200.98   24.10
  -1  12  -8  216.28   25.00
   1  12   8  179.48   20.80
  -2 -12  -8    9.60   12.20
   2 -12   8   37.60   12.00
  -2 -12  -8   -2.00    9.80
  -2  12  -8   -5.50    9.10
   2  12   8    8.80   12.50
   2  12   8   21.50   11.50
   3  12   8    5.00   13.00
   3  12   8  -11.40    9.20
  -3  12  -8   20.40   12.10
   4  12   8    1.30   12.40
  -5 -13   8   14.00   17.00
   5  13  -8   12.70   16.50
  -4 -13   8    4.00   13.90
   4  13  -8  -22.00   11.80
  -4  13   8    0.50   13.70
  -3 -13   8   29.00   15.30
  -3 -13   8   42.70   16.10
  -3  13   8   59.49   19.40
  -3  13   8   47.40   13.40
   3  13  -8   47.30   18.50
   2 -13  -8    7.70   10.40
  -2 -13   8    9.60   11.90
  -2 -13   8    8.90    9.90
   2 -13  -8   23.50   12.50
  -2 -13   8   15.80   13.80
  -2  13   8   18.70   10.60
   2  13  -8    6.70   11.60
  -2  13   8   -3.50   12.10
  -1 -13   8   27.10   12.70
   1 -13  -8    6.40    8.90
  -1 -13   8    6.40   11.00
  -1 -13   8   -5.40    8.50
   1 -13  -8   -5.40   10.70
   1  13  -8   13.10   12.40
  -1  13   8   13.50   10.40
   0 -13   8  391.36   22.90
   0 -13   8  288.37   26.10
   0 -13  -8  366.26   27.60
   0 -13  -8  321.87   26.60
   0  13  -8  348.67   29.50
   0  13   8  335.87   28.00
   0  13   8  394.56   30.60
  -1 -13  -8    4.50   10.60
  -1 -13  -8    2.20   10.10
   1 -13   8   19.40   11.20
   1  13   8  -10.60   10.20
  -1  13  -8   -4.60   12.70
   1  13   8   13.60   12.10
  -2 -13  -8    4.70   10.70
  -2 -13  -8  -14.10    9.60
   2 -13   8    7.20    9.30
   2  13   8   20.90   13.70
  -2  13  -8   11.20   13.00
   2  13   8   -2.60   10.30
   3  13   8   18.30   13.70
  -3  13  -8   25.90   13.40
   3  13   8   -8.60   11.70
  -4 -14   8  -14.80   13.20
  -4  14   8   -9.80   13.40
   4  14  -8   50.29   19.50
  -3 -14   8    9.10   16.10
   3  14  -8  -18.70   12.80
  -3  14   8    8.70   16.10
  -2 -14   8    3.10   11.40
   2 -14  -8   -1.90   12.20
  -2 -14   8    2.50   11.70
  -2  14   8    0.20   13.00
  -2  14   8   -0.60   10.10
   2  14  -8    5.80   12.20
  -1 -14   8   52.89   16.70
  -1 -14   8   86.39   14.90
  -1 -14   8   54.69   14.70
   1 -14  -8   37.30   14.30
   1 -14  -8   62.19   14.30
   1  14  -8   46.30   16.70
  -1  14   8   50.39   17.40
  -1  14   8   50.09   14.90
   0 -14  -8   67.49   15.90
   0 -14  -8   59.19   15.20
   0 -14   8   48.00   14.20
   0 -14   8   50.99   11.00
   0  14   8   59.39   18.30
   0  14   8   54.29   16.40
   0  14  -8   58.99   17.00
   1 -14   8   26.70   12.40
   1  14   8   16.60   12.60
  -1  14  -8   27.90   15.50
   1  14   8   62.89   16.80
   2 -14   8   15.20   10.20
   2  14   8   -3.60    9.40
   2  14   8   21.80   14.40
  -2  14  -8   -0.40   10.10
   3  14   8   -7.40   16.40
  -3  14  -8    4.90   12.60
   3  14   8    0.50   12.10
   4  14   8   25.10   14.60
  -4 -15   8    0.40   15.20
   4  15  -8   -2.20   13.00
  -4  15   8  -13.70   14.10
  -3 -15   8   41.90   18.50
   3  15  -8   16.50   16.10
  -3  15   8   35.70   17.50
  -2 -15   8   34.90   13.90
  -2 -15   8   14.90   13.70
   2  15  -8   21.10   14.30
  -2  15   8   20.80   17.70
  -2  15   8   38.60   13.00
  -1 -15   8    8.30   11.60
   1 -15  -8   12.50   11.20
   1  15  -8   31.10   16.30
  -1  15   8   15.70   15.70
  -1  15   8   47.00   13.30
   0 -15  -8   24.60   13.40
   0 -15  -8   34.60   14.30
   0 -15   8   56.89   15.50
   0  15   8   43.40   17.40
   0  15   8   48.00   17.10
   0  15  -8   41.00   15.30
   1 -15   8   12.60   12.10
  -1 -15  -8    9.70   11.80
  -1 -15  -8    0.50   11.80
   1  15   8   -3.20   11.60
  -1  15  -8   -0.60   12.50
   1  15   8   19.80   14.50
  -2 -15  -8    2.60   10.50
   2 -15   8    8.70   13.00
   2  15   8  -24.90    9.10
   2  15   8   -2.80   12.30
  -2  15  -8   -8.10   10.10
   3  15   8   18.10   14.70
  -3  15  -8   16.60   15.10
  -3 -16   8   -6.20   15.10
  -3  16   8  -17.40   15.30
   3  16  -8    1.50   15.10
  -2 -16   8  -13.70   14.00
   2  16  -8   14.20   14.20
  -2  16   8   24.30   16.70
  -1  16   8   60.99   16.10
   1  16  -8   49.99   18.70
  -1  16   8   16.50   18.10
   0 -16  -8   -2.60   10.90
   0  16  -8  -14.30   11.00
   0  16   8    9.50   12.60
   0  16   8   -5.00   13.50
   1  16   8  -11.60   13.90
  -1  16  -8   -5.40   14.00
   1  16   8    3.00   12.60
   2  16   8   26.00   15.10
   2  16   8    9.30   13.10
  -2  16  -8   -6.20   11.30
   3  16   8   12.60   15.70
  -3 -17   8   -7.40   14.50
  -3  17   8  -20.50   15.70
   3  17  -8   40.30   18.60
  -2 -17   8   30.30   18.00
   2  17  -8   34.80   18.90
  -2  17   8   36.90   18.60
  -1  17   8  112.49   24.10
   1  17  -8  190.28   29.30
   0 -17  -8   32.60   21.00
   0  17   8   88.99   18.60
   0  17   8   58.59   21.10
   0  17  -8   80.09   20.20
   1  17   8   59.19   18.90
  -1  17  -8   58.79   18.60
   1  17   8   42.00   20.80
   2  17   8    4.50   15.60
  -2  17  -8   18.50   12.40
   2  17   8   23.60   14.30
  -2  18   8   26.90   18.40
   2  18  -8   27.90   19.10
  -1  18   8   35.70   19.10
   1  18  -8  -14.80   14.20
   0  18   8   85.39   21.90
   0  18  -8   84.19   21.60
   0  18   8   83.79   18.10
   1  18   8    0.50   10.60
  -1  18  -8   26.30   17.80
   1  18   8   26.80   17.20
  -2  18  -8   13.60   16.00
   2  18   8   19.90   16.10
  -1  19   8    9.20   14.70
   1  19  -8  -15.90   15.30
   0  19   8  218.08   38.30
   1  19   8   -3.60   14.60
   1  19   8   22.40   13.80
  -6   0   9    4.70   14.20
  -6   0   9   -3.50   10.10
   5   0  -9    1.30   11.90
  -5   0   9   13.90   15.10
  -4   0   9   -0.10   15.10
  -4   0   9   -1.30   12.60
  -4   0   9   21.00   12.30
   4   0  -9  -10.30    9.40
   3   0  -9   -3.40    8.60
  -3   0   9    7.20   11.30
  -3   0   9   -3.80   11.60
  -3   0   9  -12.30    9.60
  -2   0   9    0.40    8.10
  -2   0   9  -13.30    7.90
  -2   0   9   -4.10    7.00
   2   0  -9   -1.90    7.60
   1   0  -9   11.30    7.90
  -1   0   9    3.40    6.60
  -1   0   9    1.10   10.60
  -1   0   9    3.10    7.80
   0   0  -9   -5.60    6.90
   0   0   9   -8.80    6.40
   0   0   9    3.30    5.10
   0   0   9    2.80    5.10
   1   0   9    2.90    2.30
   1   0   9   -3.60    6.10
   1   0   9    1.30    2.30
   2   0   9   -6.50    6.20
  -2   0  -9    2.10    8.20
  -3   0  -9   -3.40    8.00
   3   0   9   12.00   10.10
  -4   0  -9    8.10    9.30
   4   0   9   -0.40    9.90
   5   0   9    8.80   10.80
  -6  -1   9   25.50   17.30
  -6  -1   9    3.20   13.80
  -6   1   9   10.40   14.50
   5  -1  -9   83.79   18.20
  -5  -1   9   87.39   20.80
  -5  -1   9  106.99   21.10
  -5  -1   9  104.19   19.80
  -5   1   9  112.59   21.70
  -5   1   9  121.49   20.80
   5   1  -9   98.79   19.90
  -4  -1   9  315.67   35.10
  -4  -1   9  276.27   33.30
   4  -1  -9  299.47   26.20
  -4  -1   9  280.37   27.60
  -4   1   9  332.97   35.20
  -4   1   9  321.17   35.30
  -4   1   9  336.57   28.90
   4   1  -9  305.37   26.30
  -3  -1   9   24.90   12.90
  -3  -1   9   65.99   15.00
  -3  -1   9   68.09   15.50
   3  -1  -9   49.20   12.70
   3   1  -9   43.40   14.00
  -3   1   9   70.69   15.60
  -3   1   9   37.20   13.90
   3   1  -9   28.40   11.00
  -2  -1   9   66.89   12.90
  -2  -1   9   85.29   14.10
  -2  -1   9   68.99   13.30
   2  -1  -9   80.59   14.10
  -2   1   9   44.70   11.40
   2   1  -9   53.29   12.00
   2   1  -9   54.19   12.10
  -2   1   9   68.69   12.80
  -2   1   9   65.49   13.20
   1  -1  -9    8.30    6.70
  -1  -1   9    2.10    6.90
  -1  -1   9   -2.90    5.20
  -1   1   9    1.30    6.60
   1   1  -9   -8.10   10.30
   1   1  -9    2.80    5.80
  -1   1   9   -4.50    7.60
   0  -1   9  501.25   24.80
   0  -1  -9  453.95   28.00
   0  -1   9  479.85   19.30
   0   1   9  478.25   19.20
   0   1  -9  486.15   19.30
   0   1  -9  453.25   23.60
   0   1   9  507.95   26.10
   0   1   9  496.95   19.40
   1  -1   9  399.56   11.80
   1  -1   9  397.06   22.40
  -1  -1  -9  405.36   23.30
   1  -1   9  405.26   12.10
  -1   1  -9  377.86   21.90
   1   1   9  384.66   22.10
   1   1   9  405.26   11.40
   1   1   9  403.96   11.40
   2  -1   9   26.60    9.50
  -2  -1  -9   25.00    9.90
  -2   1  -9   43.20   11.20
   2   1   9   14.60    9.20
  -3  -1  -9   24.50   11.50
   3  -1   9   37.50   11.50
  -3   1  -9   16.20    9.50
   3   1   9   37.30   12.00
   4  -1   9   34.10   12.30
  -4  -1  -9   46.90   13.50
   4   1   9   49.50   12.90
  -4   1  -9   40.80   12.50
   5  -1   9   -4.70   10.40
  -5  -1  -9  -10.20   11.00
   5   1   9   14.90   13.10
  -6  -2   9   25.90   15.20
  -6  -2   9   30.60   16.60
  -6   2   9   17.50   15.30
  -6   2   9   37.10   15.90
   5  -2  -9   16.30   12.10
  -5  -2   9   -3.10   12.60
  -5  -2   9   14.00   12.60
   5   2  -9    0.50   13.20
  -5   2   9    7.40   13.00
  -5   2   9    8.50   13.70
  -4  -2   9   44.80   15.70
   4  -2  -9   33.30   14.20
  -4  -2   9   51.79   28.80
  -4   2   9   33.20   25.40
   4   2  -9   52.59   15.40
  -4   2   9   14.30   12.30
  -3  -2   9  121.09   18.40
   3  -2  -9   91.19   16.10
  -3   2   9   91.79   17.10
  -3   2   9  117.69   16.90
   3   2  -9   75.79   16.10
  -3   2   9  132.19   17.90
   3   2  -9   94.09   18.00
  -2  -2   9   -5.10    8.00
   2  -2  -9   -3.60    6.90
  -2  -2   9   11.70   10.10
   2   2  -9   11.80    9.40
   2   2  -9    9.20    7.80
  -2   2   9    4.80    8.80
  -2   2   9   -2.80    8.10
  -2   2   9    5.80    8.30
  -1  -2   9  694.03   30.60
   1  -2  -9  693.33   30.90
  -1  -2   9  715.53   28.40
   1   2  -9  669.03   28.10
   1   2  -9  670.43   30.40
  -1   2   9  698.83   29.40
  -1   2   9  706.23   31.90
  -1   2   9  703.33   28.40
   0  -2   9   24.60    6.60
   0  -2  -9   40.20   10.30
   0  -2   9   20.40    8.40
   0   2   9   23.80    6.60
   0   2  -9   26.80    6.90
   0   2   9   19.20    6.50
   0   2   9   18.10    9.00
   0   2  -9   49.70   10.40
   1  -2   9   88.99    6.50
   1  -2   9   84.99   12.90
  -1  -2  -9   97.49   14.60
   1   2   9   86.29   14.10
  -1   2  -9   75.79   11.90
   1   2   9   89.49    6.80
  -1   2  -9   81.19    6.90
   1   2   9   90.39    6.30
   2  -2   9  255.17   18.60
  -2  -2  -9  284.97   21.70
   2   2   9  301.27   22.20
  -2   2  -9  286.07   21.90
   3  -2   9  250.67   20.60
  -3  -2  -9  257.27   22.50
   3   2   9  221.28   22.20
  -3   2  -9  250.27   20.00
  -4  -2  -9   98.29   17.90
   4  -2   9  112.69   16.90
  -4   2  -9  105.19   16.30
   4   2   9  139.49   19.90
  -5  -2  -9   27.60   12.90
   5   2   9   50.59   17.00
  -6  -3   9  -16.10   10.60
  -6  -3   9   19.40   16.80
  -6   3   9   13.60   14.20
  -5  -3   9  144.59   23.00
   5  -3  -9  112.59   19.80
  -5  -3   9   84.89   20.00
  -5   3   9  119.59   20.40
  -5   3   9  119.89   22.70
  -4  -3   9  105.19   24.50
   4  -3  -9   92.99   17.50
  -4   3   9  102.19   25.30
  -4   3   9  106.39   18.50
  -3  -3   9   17.90   13.20
  -3  -3   9    1.90   11.60
   3  -3  -9    0.80    9.00
   3   3  -9   39.20   15.10
  -3   3   9   -4.80   10.40
   3   3  -9   10.20   11.40
  -3   3   9   -5.60   10.50
  -3   3   9   27.40   13.00
  -2  -3   9   17.10   10.90
   2  -3  -9    4.10    8.60
  -2  -3   9   23.40   10.70
  -2   3   9   10.70    9.50
   2   3  -9   27.00   11.00
  -2   3   9   33.20   10.60
   2   3  -9   31.80   10.80
  -2   3   9   40.10   12.00
  -1  -3   9  117.19   14.20
   1  -3  -9  127.49   13.60
  -1  -3   9  105.69   13.50
   1  -3  -9  129.89   13.40
   1   3  -9  139.59   14.40
   1   3  -9  116.69   13.30
  -1   3   9  129.79   14.30
  -1   3   9  104.09   13.20
  -1   3   9  133.59   16.20
   0  -3  -9  203.88   16.70
   0  -3   9  183.48   13.20
   0  -3  -9  222.68   14.10
   0  -3   9  225.98   17.00
   0   3   9  206.38   13.90
   0   3   9  203.18   16.90
   0   3  -9  200.28   16.30
   0   3  -9  201.98   13.90
   1  -3   9  761.82   29.40
  -1  -3  -9  715.13   32.50
   1  -3   9  687.03   20.80
  -1  -3  -9  692.93   20.80
   1   3   9  679.13   20.10
  -1   3  -9  693.83   21.50
   1   3   9  661.23   32.00
   2  -3   9   34.60    9.10
   2  -3   9   43.70    5.30
  -2  -3  -9   63.29   13.70
  -2   3  -9   40.00    4.50
  -2   3  -9   45.20   11.10
   2   3   9   31.10   11.60
  -3  -3  -9  142.59   20.10
   3  -3   9  125.59   15.80
  -3   3  -9   96.69    6.30
  -3   3  -9  104.69    6.30
   3   3   9  125.89   19.30
  -3   3  -9   93.49   14.30
   4  -3   9  374.66   24.70
  -4   3  -9  352.06   24.80
   5   3   9  -14.70   10.80
  -6  -4   9   -9.40   11.60
  -6  -4   9   31.60   17.10
  -6   4   9   -3.70   14.30
  -6   4   9   29.80   10.40
   5  -4  -9   48.40   14.70
  -5  -4   9    5.40   13.10
  -5   4   9   12.90    9.80
  -5   4   9   14.00   14.50
   5   4  -9   16.20   15.10
   4  -4  -9   10.30   10.80
  -4  -4   9   14.60   13.60
  -4  -4   9   21.90   14.80
  -4   4   9   20.10   13.60
  -4   4   9    7.50   12.90
  -4   4   9   -5.50    9.90
   4   4  -9   18.00   14.00
   4   4  -9    5.60   10.60
  -3  -4   9  277.37   25.10
  -3  -4   9  272.87   25.50
   3  -4  -9  337.17   25.70
   3   4  -9  303.87   25.60
  -3   4   9  310.47   25.00
  -3   4   9  305.17   25.90
   3   4  -9  322.77   26.90
  -3   4   9  268.07   25.30
  -2  -4   9   61.89   13.80
  -2  -4   9   65.39   13.10
   2  -4  -9   61.09   13.30
   2  -4  -9   46.90   11.60
   2   4  -9   43.90   12.40
  -2   4   9   57.79   12.80
  -2   4   9   68.99   14.30
   2   4  -9   48.40   12.90
  -2   4   9   67.49   12.70
   1  -4  -9  981.80   36.40
  -1  -4   9 1047.00   38.40
  -1  -4   9  996.90   37.10
   1  -4  -9 1114.39   41.00
  -1   4   9 1058.89   37.00
   1   4  -9 1123.39   40.00
  -1   4   9  989.60   39.80
   1   4  -9  983.50   36.80
   0  -4   9   83.09   10.60
   0  -4  -9   78.59   13.30
   0  -4   9  109.89   13.00
   0   4   9   72.69   13.40
   0   4   9   77.49   10.50
   0   4  -9   99.49   13.60
   0   4  -9   96.69   11.70
  -1  -4  -9  141.49   10.50
   1  -4   9  139.29   10.10
   1  -4   9  158.38   14.30
  -1  -4  -9  126.19   14.50
  -1   4  -9  135.09   11.00
  -1   4  -9  142.69   13.40
   1   4   9  140.79   10.20
   1   4   9  148.39   17.40
  -2  -4  -9   -4.10    3.40
  -2  -4  -9    5.00    9.40
   2  -4   9   -6.20    5.50
   2  -4   9   -4.00    4.10
   2   4   9   13.80   10.40
   2   4   9    2.90    3.90
  -2   4  -9    1.30    7.20
  -2   4  -9    7.40    4.90
   3  -4   9   26.50    9.30
  -3  -4  -9    3.00    9.90
  -3  -4  -9    5.80    3.90
   3   4   9   25.30    4.90
   3   4   9   32.60   13.60
  -3   4  -9    5.40    5.00
  -3   4  -9   14.00    5.30
  -3   4  -9   16.50    9.90
  -4  -4  -9  215.08   23.40
   4  -4   9  178.08   18.00
   4   4   9  155.48   23.20
   5   4   9   33.70   15.80
  -6  -5   9    6.50   17.60
  -6  -5   9   -1.80   26.60
  -6   5   9  -10.60   26.50
  -6   5   9   15.80    9.10
   5  -5  -9  -19.40   11.30
  -5  -5   9  -10.70   12.10
  -5   5   9   27.40   12.00
   5   5  -9   37.50   16.20
  -5   5   9    0.60   13.20
   4  -5  -9  139.49   19.90
  -4  -5   9  128.39   21.90
  -4  -5   9   92.39   19.30
  -4  -5   9   84.89   18.20
  -4   5   9   99.39   20.80
   4   5  -9  110.89   21.10
  -4   5   9  112.39   18.70
   4   5  -9   88.89   17.10
   3  -5  -9  358.96   28.10
  -3  -5   9  336.57   27.70
  -3  -5   9  356.36   28.90
   3  -5  -9  343.77   25.10
  -3   5   9  315.77   25.10
   3   5  -9  284.17   25.90
   3   5  -9  313.27   27.70
  -3   5   9  305.07   26.70
  -3   5   9  335.77   27.20
   2  -5  -9   -2.40    8.30
  -2  -5   9    3.10    9.70
  -2  -5   9   14.50   10.90
   2  -5  -9    8.00   10.10
  -2   5   9   22.20   11.30
  -2   5   9   16.70   10.60
   2   5  -9    6.20   10.50
   2   5  -9    7.30   10.00
  -1  -5   9   16.80    8.60
  -1  -5   9    5.00   13.10
   1  -5  -9   16.10    9.00
  -1   5   9   23.80    9.70
   1   5  -9   12.10    8.30
   1   5  -9   -1.00    7.60
  -1   5   9   25.80   10.90
   0  -5   9  542.35   25.00
   0  -5   9  526.05   23.80
   0  -5  -9  578.64   24.20
   0  -5  -9  562.24   29.00
   0   5  -9  545.85   26.10
   0   5   9  531.85   23.20
   0   5   9  495.55   27.20
   0   5  -9  520.65   24.50
  -1  -5  -9   72.09   14.00
  -1  -5  -9   50.59    8.10
   1  -5   9   62.09    9.20
   1   5   9   53.49   13.40
  -1   5  -9   51.39    9.10
  -1   5  -9   63.39   10.90
   1   5   9   57.09    8.50
   2  -5   9   71.39    9.10
  -2  -5  -9   56.89   14.20
  -2  -5  -9   66.19    7.90
   2   5   9   79.49    9.30
  -2   5  -9   82.79   12.10
   2   5   9   57.99   14.60
  -2   5  -9   70.99    9.00
  -3  -5  -9  396.96   29.40
   3  -5   9  405.36   18.30
   3  -5   9  395.16   21.70
  -3  -5  -9  372.96   18.10
   3   5   9  401.46   30.40
  -3   5  -9  402.76   18.20
   3   5   9  420.66   17.10
  -4  -5  -9   39.70   14.40
   4   5   9   29.30   14.30
   5   5   9  -24.60   11.50
  -6  -6   9   35.30   19.90
  -6  -6   9   10.70   17.00
   6   6  -9   -4.00   11.80
  -6   6   9    7.30   15.40
   5  -6  -9   22.50   13.40
  -5  -6   9    9.80   14.70
  -5   6   9   14.80   15.60
   5   6  -9   -9.00   12.40
  -5   6   9    8.80   10.60
  -4  -6   9   15.10   12.90
   4  -6  -9    0.30    9.90
  -4  -6   9    3.80   10.80
  -4  -6   9   27.90   14.20
  -4   6   9   -3.00   10.00
  -4   6   9   16.00   13.80
   4   6  -9    3.90   12.60
  -4   6   9    3.10   13.10
   4   6  -9   -5.70   12.10
  -3  -6   9   81.89   17.90
   3  -6  -9   87.89   16.70
  -3  -6   9   89.09   18.10
   3  -6  -9   94.59   16.40
   3   6  -9   77.09   16.70
   3   6  -9   86.79   18.50
  -3   6   9   86.49   16.30
  -3   6   9  107.29   18.50
   2  -6  -9   32.30   11.40
  -2  -6   9   19.50   11.30
  -2  -6   9   34.20   12.50
   2  -6  -9   19.90   11.40
   2   6  -9   44.30   12.50
   2   6  -9   41.20   13.70
  -2   6   9   44.20   12.90
  -2   6   9   45.10   12.50
  -1  -6   9  690.03   31.90
   1  -6  -9  754.42   32.30
   1  -6  -9  727.73   33.60
  -1  -6   9  740.53   32.40
   1   6  -9  729.23   32.60
   1   6  -9  778.02   33.30
  -1   6   9  724.53   32.20
  -1   6   9  731.13   34.60
   0  -6   9   -0.30    7.40
   0  -6   9   -1.20    6.10
   0  -6  -9    3.90    6.90
   0  -6  -9    2.90    8.30
   0   6  -9    5.50    7.10
   0   6   9    7.80    7.90
   0   6  -9   -6.40    6.60
   0   6   9    1.30    8.30
  -1  -6  -9   27.00    9.70
  -1  -6  -9   13.50    6.90
   1  -6   9   16.80    7.10
   1  -6   9   25.80    8.10
  -1   6  -9   22.70    8.50
   1   6   9   23.40    7.30
  -1   6  -9    7.70    7.50
   1   6   9   18.80   11.30
   2  -6   9  193.98   13.90
   2  -6   9  187.08   14.80
  -2  -6  -9  165.68   21.70
  -2  -6  -9  190.78   13.20
  -2   6  -9  199.78   15.40
  -2   6  -9  199.48   14.80
   2   6   9  223.28   23.50
   2   6   9  174.48   13.50
   3  -6   9  398.46   20.40
   3   6   9  428.86   36.70
  -3   6  -9  400.16   20.30
  -3   6  -9  390.96   20.90
   3   6   9  421.06   19.50
  -4  -6  -9   -7.10   10.00
   4   6   9   20.00   13.50
   5   6   9   13.30   15.00
  -6  -7   9   11.90   15.70
  -6   7   9   -0.60   15.30
   6   7  -9   29.10   16.70
  -5  -7   9   -1.20   14.40
  -5   7   9   -7.90   14.70
  -5   7   9   17.20   12.00
   5   7  -9    9.80   13.50
  -4  -7   9    3.00   11.70
  -4  -7   9  -12.50    9.90
   4  -7  -9    7.80   10.90
  -4  -7   9  -10.40   11.50
   4  -7  -9   -5.20   12.10
  -4   7   9  -14.90   12.50
  -4   7   9    7.70   12.80
   4   7  -9   -4.30   12.90
  -4   7   9   -1.30   10.20
  -3  -7   9  489.85   34.30
   3  -7  -9  396.96   28.20
   3  -7  -9  427.36   31.70
  -3  -7   9  436.16   32.40
  -3   7   9  467.25   33.20
   3   7  -9  469.05   34.10
   3   7  -9  434.16   31.70
  -3   7   9  465.55   30.00
  -2  -7   9   12.00   11.70
  -2  -7   9   22.20   12.40
   2  -7  -9   22.30   10.10
   2  -7  -9   12.20    9.10
   2   7  -9    3.30    9.70
  -2   7   9   19.30   12.10
   2   7  -9   18.00   11.70
  -2   7   9    5.70   10.80
  -1  -7   9  887.01   36.50
   1  -7  -9  804.42   35.20
  -1  -7   9  882.41   37.00
   1  -7  -9  896.91   37.90
  -1   7   9  832.82   36.60
  -1   7   9  838.02   37.90
   1   7  -9  884.21   36.40
   1   7  -9  844.32   36.60
   0  -7  -9  501.45   24.70
   0  -7  -9  482.65   28.00
   0  -7   9  504.55   24.40
   0   7   9  502.55   29.50
   0   7  -9  518.75   26.20
   0   7  -9  499.05   24.30
   0   7   9  486.35   26.00
   1  -7   9  238.08   16.60
  -1  -7  -9  218.08   16.30
  -1  -7  -9  233.58   21.50
   1  -7   9  202.28   15.60
  -1   7  -9  195.88   15.50
  -1   7  -9  219.48   18.00
   1   7   9  241.78   22.70
   2  -7   9   40.00    9.30
   2  -7   9   11.70    6.70
  -2  -7  -9   12.00    9.20
  -2  -7  -9   22.30    7.60
   2   7   9   25.50    8.70
  -2   7  -9   37.50    8.40
  -2   7  -9   24.60   10.50
   2   7   9   24.30   13.00
  -3  -7  -9   20.60   11.90
   3  -7   9   23.00   12.30
   3   7   9   -8.80   12.10
   3   7   9   21.90    8.00
   4   7   9   32.40   15.70
   5   7   9   30.00   16.70
  -6  -8   9  -20.00   13.00
  -6   8   9  -20.40   13.80
   6   8  -9    3.40   14.10
  -5  -8   9    8.80   15.40
   5   8  -9   54.69   18.90
  -5   8   9   20.40   15.70
  -4  -8   9    8.10   17.30
  -4  -8   9   39.30   15.70
   4  -8  -9   47.20   20.00
  -4  -8   9   37.00   16.80
   4  -8  -9   35.50   14.00
  -4   8   9   48.40   18.30
  -4   8   9   60.49   15.50
   4   8  -9   45.60   17.10
   3  -8  -9   40.50   12.40
  -3  -8   9   46.30   15.10
  -3  -8   9   43.00   16.10
   3   8  -9   30.60   19.60
   3   8  -9   49.00   16.10
  -3   8   9   49.80   20.90
  -3   8   9   28.30   13.20
  -2  -8   9   32.10   13.40
   2  -8  -9   16.90    9.40
   2  -8  -9   53.89   14.30
  -2  -8   9   22.80   12.80
  -2   8   9   38.00   12.60
   2   8  -9   31.00   13.10
   2   8  -9   27.70   14.00
  -2   8   9   41.50   14.00
   1  -8  -9   16.10   10.90
   1  -8  -9   -7.90    8.00
  -1  -8   9    8.80    9.70
  -1  -8   9  -12.90    7.50
   1   8  -9   -7.50    8.90
  -1   8   9    0.40    9.40
  -1   8   9    6.20    9.70
   1   8  -9    1.70    8.40
   0  -8   9  245.08   19.50
   0  -8  -9  287.27   19.90
   0  -8  -9  304.77   23.50
   0  -8   9  252.97   18.70
   0   8   9  263.17   23.40
   0   8  -9  293.57   21.60
   0   8   9  281.17   22.10
   0   8  -9  291.27   19.80
   1  -8   9  390.76   25.20
  -1  -8  -9  415.66   27.10
   1  -8   9  408.26   20.70
  -1  -8  -9  404.36   22.30
  -1   8  -9  422.46   20.90
  -1   8  -9  391.06   23.80
   1   8   9  412.86   23.30
   1   8   9  369.76   27.70
   2  -8   9   26.10    7.20
  -2  -8  -9   18.20   13.10
   2  -8   9   21.50    9.50
  -2  -8  -9   50.59   10.40
  -2   8  -9   18.50    7.10
   2   8   9   27.00    9.60
   2   8   9   26.10   12.00
  -2   8  -9   28.40   10.60
  -3  -8  -9   14.70   12.30
   3   8   9   -3.10    7.30
  -3   8  -9  -10.40    7.50
   3   8   9  -13.00   10.70
   4   8   9   10.00   11.90
   5   8   9   63.49   18.00
  -5  -9   9    0.30   14.90
   5   9  -9    2.00   14.20
  -5   9   9   -4.40   15.30
  -4  -9   9   73.19   18.90
   4  -9  -9   94.99   17.00
   4   9  -9   63.69   16.70
  -4   9   9   82.49   21.40
  -4   9   9   72.39   16.10
   3  -9  -9   77.29   18.00
  -3  -9   9   41.00   15.40
   3  -9  -9   48.60   13.20
  -3  -9   9   66.89   27.80
  -3   9   9   66.09   18.50
  -3   9   9   33.70   13.30
   3   9  -9   22.60   15.10
  -2  -9   9   59.29   15.60
   2  -9  -9   48.90   12.30
  -2  -9   9   59.89   15.70
  -2  -9   9   26.70   13.50
   2  -9  -9   65.49   15.90
   2   9  -9   49.60   15.50
  -2   9   9   65.89   14.70
  -2   9   9   78.79   17.80
   2   9  -9   68.59   15.40
  -1  -9   9  196.48   18.60
  -1  -9   9  172.88   20.50
   1  -9  -9  223.18   20.80
   1  -9  -9  179.88   19.20
  -1   9   9  164.48   20.90
  -1   9   9  209.78   21.80
   1   9  -9  178.98   22.00
   1   9  -9  215.28   20.40
   0  -9   9   12.70   10.20
   0  -9  -9   -6.70    7.80
   0  -9  -9   12.90   10.30
   0  -9   9   -0.40    7.00
   0   9  -9    2.40    7.70
   0   9  -9    5.60   11.00
   0   9   9   20.60   10.80
   0   9   9   14.00    9.40
   1  -9   9   92.69   14.00
  -1  -9  -9  107.59   14.20
  -1  -9  -9  130.59   19.80
   1  -9   9   78.09   11.20
  -1   9  -9  124.19   12.80
   1   9   9   91.69   18.00
  -1   9  -9   93.29   15.20
   1   9   9   91.89   14.10
   2  -9   9  631.74   22.00
   2  -9   9  554.84   27.70
  -2   9  -9  516.95   29.40
  -2   9  -9  600.34   30.00
   2   9   9  604.84   29.10
  -3  -9  -9   13.60   11.00
   3   9   9   -3.90    7.70
  -3   9  -9   -0.10    9.10
   3   9   9    9.10   13.70
   4   9   9   -3.60   11.80
   5   9   9   19.30   16.60
  -5 -10   9   44.80   17.90
   5  10  -9   26.80   17.60
  -5  10   9   45.30   20.50
  -4 -10   9   20.40   15.20
  -4  10   9   10.40   14.10
   4  10  -9   13.90   15.30
  -4  10   9   30.40   12.20
   3 -10  -9  310.97   24.80
  -3 -10   9  274.77   28.50
  -3 -10   9  290.87   27.00
  -3 -10   9  294.47   28.80
   3 -10  -9  342.57   29.00
  -3  10   9  279.47   25.00
  -3  10   9  314.47   31.20
   3  10  -9  312.37   31.60
  -2 -10   9  119.59   18.80
  -2 -10   9  101.99   18.10
  -2 -10   9  136.29   21.80
   2 -10  -9  145.09   21.10
   2 -10  -9  107.89   16.60
  -2  10   9  125.69   19.00
   2  10  -9  131.49   21.00
  -2  10   9  142.19   22.30
   1 -10  -9   98.59   16.60
   1 -10  -9   63.59   14.90
  -1 -10   9   84.59   17.10
  -1 -10   9   91.59   16.60
   1  10  -9   99.99   18.10
  -1  10   9  113.59   18.30
  -1  10   9  102.49   18.90
   1  10  -9  110.59   16.70
   0 -10  -9    1.60    9.90
   0 -10   9    5.90    7.70
   0 -10   9   11.20    9.60
   0 -10  -9    7.90   10.50
   0  10  -9    5.80   10.80
   0  10   9    0.70   10.60
   0  10  -9   -7.90    8.30
   0  10   9   18.90   11.10
   1 -10   9  347.07   18.80
   1 -10   9  318.67   23.80
  -1 -10  -9  298.77   22.70
  -1 -10  -9  306.37   27.00
   1  10   9  317.57   28.30
  -1  10  -9  390.36   27.10
   1  10   9  353.46   25.50
  -1  10  -9  304.27   18.10
   2 -10   9  184.98   18.40
  -2 -10  -9  191.98   25.10
  -2 -10  -9  175.58   18.30
   2  10   9  154.08   17.80
   2  10   9  164.58   24.30
  -2  10  -9  137.59   18.10
   3  10   9  -11.80   11.50
  -3  10  -9    6.80    9.90
   3  10   9   10.30   11.60
   4  10   9  -26.40   10.70
   5  10   9   33.70   16.70
  -5  11   9  -16.20   15.40
  -4 -11   9  -14.80   14.20
  -4  11   9    9.80   15.90
   3 -11  -9  -13.90    7.50
  -3 -11   9    2.30    9.80
   3 -11  -9    9.10   12.30
  -3 -11   9    2.50   11.10
  -3 -11   9   -4.50   11.50
  -3  11   9   14.90   15.50
  -3  11   9  -11.40    9.30
   3  11  -9  -10.40   11.30
  -2 -11   9   12.40   12.10
  -2 -11   9    6.80   12.00
   2 -11  -9   -2.10   12.10
   2 -11  -9   -4.70    7.70
  -2 -11   9   10.30   11.10
  -2  11   9   -4.40    9.40
   2  11  -9    2.80   13.30
  -1 -11   9   -7.70    9.80
  -1 -11   9   12.20   10.50
   1 -11  -9   13.10   11.70
  -1 -11   9   24.50   12.80
   1 -11  -9  -13.10    9.10
   1  11  -9   14.40   12.40
  -1  11   9    9.40   12.80
  -1  11   9    5.00   11.40
   0 -11  -9  646.64   36.40
   0 -11   9  759.42   36.70
   0 -11   9  721.73   30.40
   0 -11  -9  753.32   36.10
   0  11   9  666.93   37.40
   0  11  -9  701.33   37.30
   0  11   9  695.83   38.40
   1 -11   9   48.60   12.90
  -1 -11  -9   40.50   13.00
   1 -11   9   63.99   10.40
  -1 -11  -9   37.40   14.30
   1  11   9   58.39   16.60
  -1  11  -9   34.20   13.50
  -1  11  -9   47.80   11.10
   1  11   9   70.59   14.90
  -2 -11  -9    0.10    8.10
   2 -11   9    2.20    7.20
  -2 -11  -9  -25.00    8.60
   2  11   9    3.90   11.80
  -2  11  -9    3.30    9.20
   2  11   9   -1.40    8.70
   3  11   9   29.60   15.70
  -3  11  -9   12.80   12.30
   4  11   9    5.30   14.90
  -5 -12   9   39.10   18.00
   5  12  -9   30.60   18.10
  -5  12   9   55.59   21.70
  -4 -12   9  135.79   24.70
  -4  12   9  164.48   28.00
   4  12  -9  148.19   27.60
  -3 -12   9   49.40   16.40
   3 -12  -9   22.20   12.80
  -3 -12   9    9.70   13.40
  -3  12   9    3.50    9.60
   3  12  -9    7.70   13.90
  -3  12   9   -1.30   13.60
   2 -12  -9    6.50   12.30
  -2 -12   9   25.90   14.00
  -2 -12   9   34.10   12.30
  -2 -12   9   59.39   15.20
   2 -12  -9   25.90   12.10
  -2  12   9   41.10   16.50
  -2  12   9    9.90   11.10
   2  12  -9    7.40   12.60
  -1 -12   9  146.59   19.30
  -1 -12   9  129.09   20.60
   1 -12  -9  155.58   21.30
   1 -12  -9  140.09   19.90
  -1 -12   9  111.89   17.10
  -1  12   9  180.58   25.40
   1  12  -9  126.39   21.40
  -1  12   9  151.68   22.10
   0 -12   9   30.40   12.80
   0 -12   9   17.30   11.90
   0 -12  -9   29.80   12.50
   0 -12  -9   27.80   13.10
   0 -12   9   16.40    9.70
   0  12   9   23.90   14.30
   0  12  -9   43.30   15.30
   0  12   9   23.70   13.00
   1 -12   9  138.19   19.70
  -1 -12  -9  166.18   18.30
  -1 -12  -9  134.99   21.40
  -1  12  -9  162.58   22.70
   1  12   9  154.08   22.30
   1  12   9  173.58   21.90
  -2 -12  -9  209.18   20.20
   2 -12   9  214.38   19.90
  -2 -12  -9  183.88   25.40
  -2  12  -9  203.08   22.60
   2  12   9  211.38   28.00
   2  12   9  225.28   21.20
   3  12   9    2.80   13.70
  -4 -13   9   17.00   14.70
   4  13  -9   14.40   15.60
  -4  13   9   44.60   17.90
  -3 -13   9    4.70   15.40
  -3 -13   9  -20.40   13.10
   3  13  -9   19.00   15.10
  -3  13   9    5.20   13.90
  -3  13   9   12.00   10.50
  -2 -13   9   -6.50   10.40
   2 -13  -9   11.60   11.20
  -2 -13   9  -14.50    9.20
  -2 -13   9   -8.30   10.10
   2 -13  -9   10.90   11.40
  -2  13   9   -1.40    9.90
   2  13  -9    1.40   11.80
  -2  13   9   17.10   14.50
   1 -13  -9   62.19   16.30
  -1 -13   9   51.49   14.20
   1 -13  -9   60.79   14.60
  -1 -13   9   87.79   15.90
  -1 -13   9   84.89   18.40
  -1  13   9   59.19   15.70
  -1  13   9   67.79   18.50
   1  13  -9   61.39   18.20
   0 -13  -9  279.87   24.70
   0 -13   9  290.77   26.90
   0 -13   9  272.57   21.60
   0 -13  -9  259.57   28.70
   0  13  -9  266.37   26.90
   0  13   9  257.97   26.50
   0  13   9  259.57   27.00
  -1 -13  -9  136.49   22.10
   1 -13   9  152.58   21.90
  -1 -13  -9  186.48   20.90
   1  13   9  161.68   23.80
   1  13   9  196.88   24.40
  -1  13  -9  134.29   20.60
   2 -13   9   17.50   11.50
   2  13   9    1.10   12.40
   2  13   9    2.90    9.40
  -2  13  -9    3.30   11.10
   3  13   9    7.40   12.60
   4  13   9   31.70   16.60
  -4 -14   9   35.50   17.60
  -4  14   9  -18.10   16.30
  -3 -14   9   64.99   20.40
   3  14  -9   67.79   21.20
  -3  14   9   80.09   19.90
  -2 -14   9   -0.20   15.80
  -2 -14   9   30.70   17.80
   2 -14  -9    3.50   15.00
   2  14  -9   20.60   14.20
  -2  14   9   -7.40   10.30
  -2  14   9   35.40   17.40
  -1 -14   9   -5.20   10.40
   1 -14  -9   14.80   10.60
  -1 -14   9    6.20   12.10
  -1 -14   9   -5.50    9.90
   1 -14  -9  -12.50   10.00
  -1  14   9   -4.20   11.00
   1  14  -9   22.20   15.50
  -1  14   9   26.70   16.00
   0 -14   9   43.90   14.00
   0 -14  -9   40.40   15.30
   0 -14  -9   57.59   16.60
   0  14   9   89.29   20.00
   0  14  -9   78.49   18.90
   0  14   9   66.79   19.10
   1 -14   9   36.90   12.80
  -1 -14  -9   11.10   12.90
  -1  14  -9   41.70   15.50
   1  14   9   24.60   14.80
   2 -14   9   62.49   16.50
   2  14   9   49.10   17.70
   2  14   9   77.79   17.40
  -2  14  -9   46.80   15.60
   3  14   9    3.70   14.10
  -4  15   9  -24.00   16.00
   4  15  -9   23.70   16.80
  -3 -15   9   28.20   17.40
   3  15  -9   67.59   21.20
  -3  15   9   44.10   18.40
  -2 -15   9   69.19   18.30
  -2 -15   9   52.89   17.40
  -2  15   9   50.29   14.90
  -2  15   9   19.40   20.10
   2  15  -9   66.59   19.60
  -1 -15   9   18.40   11.90
  -1  15   9    5.10   16.70
   1  15  -9   37.00   15.50
   0 -15  -9   61.09   17.10
   0 -15  -9   59.49   15.60
   0 -15   9   43.70   14.90
   0  15  -9   70.89   19.20
   0  15   9   78.79   21.60
   0  15   9   72.89   17.50
  -1 -15  -9   -1.00   11.20
   1 -15   9   17.30   12.20
   1  15   9   -5.80   11.90
   1  15   9    8.40   15.60
  -1  15  -9  -14.80   11.90
  -2  15  -9   -3.80   12.20
   2  15   9   -4.90   10.90
  -3 -16   9   14.60   17.40
  -3  16   9    2.00   28.10
  -2 -16   9    5.50   16.60
   2  16  -9   44.80   18.40
  -2  16   9   39.50   19.40
  -1  16   9   11.20   12.90
  -1  16   9  -12.30   15.90
   1  16  -9    2.40   12.60
   0 -16  -9  -14.70   10.30
   0  16  -9  -12.70   13.10
   0  16   9   11.40   17.50
   1  16   9    8.00   13.80
  -1  16  -9  -10.20   12.40
   1  16   9   25.80   16.80
  -2  16  -9    1.70   11.70
   2  16   9    1.20   11.90
   2  16   9  -10.60   12.80
   3  16   9   15.70   16.30
  -3 -17   9   -9.70   15.50
  -3  17   9  -20.50   14.80
   3  17  -9   -1.10   16.80
   2  17  -9    6.60   16.00
  -2  17   9  -13.70   13.30
   1  17  -9   29.00   15.30
  -1  17   9   27.00   14.00
  -1  17   9   65.29   22.60
   0  17   9   43.10   19.30
   0  17  -9   24.90   17.00
   0  17   9   11.00   13.20
   1  17   9   99.39   25.00
   1  17   9  124.89   23.40
  -1  17  -9   68.79   19.80
  -2  17  -9  -13.10   10.30
   2  17   9   -0.40   13.40
   2  17   9    3.20   14.60
   2  18  -9   -1.20   14.10
  -2  18   9   24.90   18.80
   1  18  -9  -17.70   12.10
  -1  18   9   31.10   18.30
   0  18   9  -26.50   14.00
   0  18   9    9.60   11.40
   0  18  -9   14.00   16.50
   1  18   9   -0.10   11.00
   1  18   9   31.90   19.00
  -1  18  -9  -14.00   14.20
  -6   0  10  -10.70    8.70
  -6   0  10  -23.60   14.60
  -5   0  10   -3.20   12.60
  -5   0  10    0.20   12.50
  -4   0  10   -0.90   12.50
  -4   0  10   18.30   14.60
  -4   0  10    6.80   15.30
  -3   0  10   -9.00   10.40
   3   0 -10   10.80   10.50
  -3   0  10   15.90   10.50
  -3   0  10   16.80   13.30
   2   0 -10  413.46   26.50
  -2   0  10  390.06   25.30
  -2   0  10  324.57   23.30
  -2   0  10  373.56   26.20
  -1   0  10   50.29   10.70
   1   0 -10   43.30   11.80
  -1   0  10   50.09   12.30
  -1   0  10   36.00    9.80
   0   0 -10 2210.78   63.99
   0   0  10 2255.17   53.89
   0   0  10 2326.67   65.19
   0   0  10 2231.78   53.79
   1   0  10  153.68   17.70
  -1   0 -10  158.88   16.30
   1   0  10  135.79    6.90
   1   0  10  140.69    6.80
  -2   0 -10  276.47   21.60
   2   0  10  256.67   21.10
   3   0  10   69.39   15.00
  -3   0 -10   40.10   12.40
   4   0  10  -15.10    8.20
  -4   0 -10   -2.10   10.30
   5   0  10  -10.00   12.90
  -6  -1  10    7.90   10.20
  -6  -1  10   -9.20   16.60
  -6   1  10   -1.20   12.90
  -6   1  10  -22.70   16.20
  -5  -1  10   27.40   15.70
  -5  -1  10   -0.70    8.50
   5  -1 -10   -8.10   11.20
  -5   1  10  -24.00   11.70
  -5   1  10   12.80   14.70
  -4  -1  10   13.60   14.70
  -4  -1  10   13.90   13.20
   4  -1 -10    2.30   11.10
   4   1 -10   -9.60   10.80
  -4   1  10    7.00   13.70
  -4   1  10   14.30   11.70
  -4   1  10   16.60   14.30
  -3  -1  10   10.50   12.70
  -3  -1  10    8.60   11.30
  -3  -1  10   14.30   11.00
   3  -1 -10   15.90   11.50
  -3   1  10   12.30   10.50
  -3   1  10   -4.80    9.70
  -3   1  10    9.90   12.60
   3   1 -10   -6.90    9.10
   2  -1 -10   92.99   15.30
  -2  -1  10  109.69   16.20
  -2  -1  10  108.69   15.80
  -2  -1  10  114.19   16.20
  -2   1  10  103.99   15.40
   2   1 -10   87.69   15.00
  -2   1  10  112.19   16.70
   2   1 -10  124.69   17.50
  -2   1  10   95.09   15.50
  -1  -1  10  165.18   15.50
   1  -1 -10  168.88   16.10
  -1  -1  10  174.38   16.10
  -1  -1  10  153.98   17.00
   1   1 -10  133.29   15.70
  -1   1  10  200.18   18.80
  -1   1  10  162.68   16.00
   1   1 -10  161.08   14.90
  -1   1  10  156.88   15.50
   0  -1  10  994.40   30.90
   0  -1  10 1002.10   30.80
   0  -1 -10  991.70   39.30
   0  -1  10  978.90   38.00
   0   1  10 1016.70   30.80
   0   1  10 1058.69   31.30
   0   1  10 1008.60   39.50
   0   1 -10  994.80   38.10
   1  -1  10   17.60    9.10
   1  -1  10   13.60    3.50
  -1  -1 -10   19.00    9.70
   1  -1  10    9.30    3.70
   1   1  10   19.40    3.70
  -1   1 -10   24.90    9.40
   1   1  10   15.10    3.50
   1   1  10    7.60    8.60
   2  -1  10  295.47   21.70
  -2  -1 -10  255.47   21.50
  -2   1 -10  290.37   21.10
   2   1  10  317.87   23.60
  -3  -1 -10   28.20   12.40
   3  -1  10   20.70    9.90
   3   1  10   18.70   11.80
  -3   1 -10   15.30   10.00
  -4  -1 -10   48.00   14.10
   4  -1  10   23.20   12.40
   4   1  10   19.70   12.30
  -4   1 -10   37.50   13.00
   5  -1  10   25.80   18.90
   5   1  10   35.20   15.80
  -6  -2  10  -19.80   14.90
  -6  -2  10   -0.30   14.50
  -6   2  10    9.90   13.70
  -5  -2  10    4.20   14.60
   5  -2 -10   -6.40   10.90
  -5  -2  10   18.60   14.00
  -5   2  10   26.00   14.90
  -5   2  10   17.80   12.30
  -4  -2  10  167.68   24.50
  -4  -2  10  200.68   26.30
  -4  -2  10  201.88   24.10
   4  -2 -10  169.98   22.90
  -4   2  10  181.68   25.20
  -4   2  10  169.08   22.60
   4   2 -10  173.08   23.80
  -4   2  10  175.28   24.50
  -3  -2  10  -10.10   11.20
  -3  -2  10   17.20   12.80
  -3  -2  10   19.40   13.10
   3  -2 -10   10.00   10.60
  -3   2  10    2.30   11.60
  -3   2  10    2.10   11.20
   3   2 -10   -3.40   10.80
   3   2 -10  -10.90    9.50
  -3   2  10   -1.10   11.20
   2  -2 -10  128.59   17.30
  -2  -2  10  116.39   16.50
  -2  -2  10  132.69   17.40
  -2   2  10  142.59   17.00
   2   2 -10  152.68   19.00
  -2   2  10  149.09   18.30
  -2   2  10  171.98   19.50
   2   2 -10  154.98   19.40
  -1  -2  10   -6.60    7.10
  -1  -2  10    6.10    8.90
   1  -2 -10   21.30    9.30
   1   2 -10    4.20    7.30
   1   2 -10    6.40    7.30
  -1   2  10    7.80    8.80
  -1   2  10    9.60    8.40
  -1   2  10   28.60    9.60
   0  -2 -10   64.39   12.00
   0  -2  10   45.50    8.00
   0  -2  10   49.20   11.40
   0   2  10   55.79    8.90
   0   2  10   46.60    8.40
   0   2 -10   55.59    8.90
   0   2 -10   64.89   11.70
   0   2  10   62.79   12.20
  -1  -2 -10  865.81   37.00
   1  -2  10  866.01   23.00
   1  -2  10  890.91   35.10
  -1   2 -10  870.81   35.40
  -1   2 -10  912.01   23.50
   1   2  10  853.01   22.30
   1   2  10  822.22   36.80
   1   2  10  901.51   22.70
   2  -2  10  106.79   15.50
  -2  -2 -10  123.39   17.50
  -2   2 -10   90.69   14.20
   2   2  10  110.59   16.90
   3  -2  10  366.76   25.10
  -3  -2 -10  377.96   27.50
   3   2  10  317.67   26.30
  -3   2 -10  354.66   24.80
  -4  -2 -10    8.00   11.70
   4  -2  10   11.20   10.70
  -4   2 -10   10.50    9.00
   5   2  10    2.40   14.70
  -6  -3  10   12.10   14.80
  -6   3  10   10.60    8.90
  -6   3  10   20.90   26.90
  -5  -3  10   -5.80   12.00
  -5  -3  10   17.00   14.70
   5  -3 -10    1.40   11.50
  -5   3  10   -4.80    9.40
  -5   3  10    3.40   10.00
  -4  -3  10   14.10   14.10
  -4  -3  10   19.30   14.10
   4  -3 -10   50.09   14.70
  -4  -3  10   44.60   17.20
  -4   3  10   47.60   16.80
   4   3 -10   40.80   17.20
  -4   3  10   47.70   14.20
  -4   3  10   27.80   15.70
   4   3 -10   41.50   15.70
  -3  -3  10  -10.60    9.50
   3  -3 -10    6.50   10.20
  -3  -3  10   -6.30   11.20
  -3   3  10  -14.40    9.10
  -3   3  10    0.00   11.10
   3   3 -10   -5.70   10.70
  -3   3  10    6.30   12.30
   3   3 -10    9.30   11.50
   2  -3 -10   99.59   15.60
  -2  -3  10   84.19   14.60
  -2  -3  10   76.79   15.40
   2   3 -10  112.29   16.90
  -2   3  10   85.19   15.00
   2   3 -10   80.99   15.20
  -2   3  10   92.29   16.20
  -2   3  10   90.39   15.10
  -1  -3  10  354.16   23.20
   1  -3 -10  310.07   22.20
  -1  -3  10  355.26   22.10
   1   3 -10  341.77   22.90
   1   3 -10  375.56   22.60
  -1   3  10  368.26   21.00
  -1   3  10  363.66   22.20
  -1   3  10  327.47   22.30
   0  -3  10  105.09   11.30
   0  -3  10  110.79   14.70
   0  -3 -10  105.99   15.20
   0  -3 -10  108.59   11.30
   0   3  10   90.79   10.90
   0   3  10   92.19   15.10
   0   3  10  116.59   11.60
   0   3 -10  122.49   15.70
   0   3 -10   97.89   11.80
  -1  -3 -10 1443.86   50.09
   1  -3  10 1422.86   35.00
   1  -3  10 1419.96   45.90
   1   3  10 1385.96   33.90
   1   3  10 1411.56   34.00
   1   3  10 1349.77   49.70
  -1   3 -10 1422.96   35.50
  -2  -3 -10   82.29   15.30
   2  -3  10  122.39   15.20
  -2   3 -10  111.19   15.00
   2   3  10  116.69   17.90
   3  -3  10   40.90   11.50
  -3  -3 -10   36.80   13.70
  -3   3 -10   46.10   12.10
   3   3  10    4.60   12.20
   4  -3  10  280.17   22.90
  -4  -3 -10  246.68   25.40
   4   3  10  258.77   26.70
   5   3  10   16.70   14.30
  -6  -4  10   -7.80   14.60
  -6   4  10  -15.30    6.70
  -6   4  10    1.00   16.60
  -5  -4  10   37.90   16.20
  -5  -4  10   46.90   18.60
   5  -4 -10   88.09   19.10
  -5   4  10   67.69   15.60
   5   4 -10   29.70   15.70
  -5   4  10   55.99   18.50
   4  -4 -10    5.30   10.90
  -4  -4  10   29.40   13.60
  -4  -4  10   -0.20   12.60
   4   4 -10   -6.80   12.50
  -4   4  10   15.50   12.40
  -4   4  10   36.90   14.90
  -4   4  10   59.69   16.70
   4   4 -10   19.10   13.50
  -3  -4  10  -11.20    6.80
  -3  -4  10   11.70   12.30
   3  -4 -10   -6.20   10.00
  -3   4  10  -22.50    9.80
   3   4 -10    8.40   13.00
   3   4 -10   -0.90   11.70
  -3   4  10  -11.40   11.10
  -3   4  10   -3.90   10.60
   2  -4 -10  193.18   20.10
  -2  -4  10  212.48   20.90
  -2  -4  10  239.98   20.70
   2  -4 -10  196.68   19.60
   2   4 -10  190.58   20.40
   2   4 -10  179.18   20.10
  -2   4  10  199.38   21.50
  -2   4  10  251.77   21.60
  -2   4  10  204.68   20.50
   1  -4 -10  148.19   27.80
  -1  -4  10  159.98   17.00
   1  -4 -10  158.38   16.50
   1   4 -10  163.98   17.60
  -1   4  10  190.68   16.70
   1   4 -10  142.79   16.50
  -1   4  10  175.08   19.50
   0  -4 -10  380.96   19.90
   0  -4 -10  389.66   25.20
   0  -4  10  386.56   20.00
   0  -4  10  352.26   22.10
   0   4  10  387.56   26.10
   0   4  10  394.26   20.40
   0   4 -10  434.56   24.20
   0   4 -10  391.46   20.50
  -1  -4 -10   31.40   11.50
   1  -4  10   36.60    6.80
   1  -4  10   33.80    9.50
  -1  -4 -10   35.60    7.00
  -1   4 -10   24.70    7.90
   1   4  10   32.40    6.70
   1   4  10   32.70   11.90
  -1   4 -10   29.60    7.10
   2  -4  10  286.17   19.70
   2  -4  10  280.47   12.00
  -2  -4 -10  288.07   10.60
  -2  -4 -10  272.87   24.10
   2   4  10  292.07   10.60
  -2   4 -10  265.87   21.90
   2   4  10  308.87   25.70
  -2   4 -10  303.37   12.50
   3  -4  10  122.69   15.70
  -3  -4 -10  134.29   20.70
  -3   4 -10  145.49   17.40
   3   4  10  161.38   21.90
   4  -4  10   20.80   10.90
  -4  -4 -10   28.50   14.20
   4   4  10   38.90   15.80
   5   4  10   54.79   19.50
  -6  -5  10    6.90   14.80
  -6  -5  10   -3.90   14.50
  -6   5  10    1.10   12.50
  -6   5  10  -16.40   13.50
  -5  -5  10   -3.20   10.60
   5  -5 -10    8.70   12.30
  -5   5  10    0.80   12.70
   5   5 -10    4.20   13.10
  -5   5  10   28.30   15.90
  -4  -5  10    1.70    9.20
   4  -5 -10   -3.80    9.20
  -4  -5  10  -16.10   10.40
  -4   5  10    7.10   10.80
   4   5 -10    3.50   11.40
   4   5 -10   -9.90    8.20
  -4   5  10   -2.20   13.00
  -4   5  10    0.70   11.60
  -3  -5  10  -23.50   11.60
   3  -5 -10  -12.50    9.50
  -3  -5  10   -8.10    9.30
   3   5 -10  -22.30   10.90
   3   5 -10   12.70   11.40
  -3   5  10   -8.80   11.00
  -3   5  10   12.30   12.40
  -3   5  10   -0.60   11.50
   2  -5 -10  527.65   31.00
  -2  -5  10  580.54   32.50
   2  -5 -10  598.84   32.00
  -2  -5  10  573.74   31.50
   2   5 -10  509.45   30.80
   2   5 -10  487.55   29.30
  -2   5  10  560.24   31.90
  -2   5  10  528.55   31.60
  -1  -5  10   70.49   13.50
   1  -5 -10   75.49   14.20
  -1  -5  10   69.49   12.80
   1  -5 -10   89.29   13.60
  -1   5  10   60.29   14.00
   1   5 -10   73.49   13.50
   1   5 -10   64.89   13.30
  -1   5  10   81.49   13.30
   0  -5  10   14.00    7.40
   0  -5 -10   12.60    9.50
   0  -5  10    2.90    7.20
   0  -5 -10    4.90    6.50
   0   5 -10   19.60    8.40
   0   5  10   -0.60    9.90
   0   5 -10   -1.60    7.50
  -1  -5 -10  299.47   15.70
   1  -5  10  265.57   15.50
   1  -5  10  249.28   18.30
  -1  -5 -10  230.08   22.00
  -1   5 -10  293.57   20.30
   1   5  10  289.87   15.60
   1   5  10  266.47   23.20
  -1   5 -10  263.27   16.10
   2  -5  10    1.40    5.20
  -2  -5 -10    8.60   11.40
   2  -5  10    6.40    7.00
  -2  -5 -10    0.60    4.40
  -2   5 -10    5.20    5.40
  -2   5 -10   -0.70    7.90
   2   5  10   -4.40   10.10
   2   5  10   -3.50    4.80
   3  -5  10   12.60    8.60
  -4  -5 -10   95.39   19.20
   4   5  10  132.49   22.90
   5   5  10    6.60   12.60
  -6  -6  10   14.80   14.40
  -6  -6  10   29.70   18.10
  -6   6  10    4.40   16.10
   6   6 -10   15.00   14.60
   5  -6 -10   32.70   15.30
  -5  -6  10   16.20   14.60
  -5   6  10   -9.90   13.20
  -5   6  10   -0.50   10.60
   5   6 -10   -8.30   12.70
   4  -6 -10   86.99   16.90
  -4  -6  10  109.29   21.10
  -4  -6  10   84.89   19.00
  -4  -6  10   58.49   17.20
  -4   6  10  105.39   20.80
  -4   6  10   68.09   18.70
   4   6 -10   74.29   18.10
   4   6 -10   91.79   20.20
  -4   6  10   98.79   18.20
  -3  -6  10  122.39   21.40
   3  -6 -10  151.68   20.80
  -3  -6  10  137.69   21.50
   3  -6 -10  112.89   18.90
  -3   6  10  118.59   19.40
  -3   6  10  119.49   20.10
   3   6 -10   88.99   18.40
   3   6 -10  141.09   22.30
  -3   6  10  104.99   20.20
  -2  -6  10  214.88   21.00
  -2  -6  10  202.68   23.50
   2  -6 -10  170.08   20.50
   2  -6 -10  172.58   21.60
  -2   6  10  199.08   21.90
  -2   6  10  197.78   21.70
   2   6 -10  237.78   22.70
   2   6 -10  200.58   23.30
   1  -6 -10  603.34   32.60
   1  -6 -10  688.23   32.00
  -1  -6  10  649.64   31.20
  -1  -6  10  636.64   31.70
   1   6 -10  697.53   32.80
   1   6 -10  721.83   33.20
  -1   6  10  668.93   31.80
  -1   6  10  637.54   34.40
   0  -6 -10   10.60    9.60
   0  -6 -10    8.20    8.10
   0  -6  10   12.80    8.40
   0  -6  10   19.20    9.70
   0   6 -10   18.90    8.60
   0   6 -10   -6.20    7.70
   0   6  10   18.50   11.30
   0   6  10    4.20    8.20
   1  -6  10   36.50    9.90
   1  -6  10   56.19    9.90
  -1  -6 -10   56.09    9.40
  -1  -6 -10   34.00   12.50
   1   6  10   56.19   14.70
  -1   6 -10   35.80    9.70
   1   6  10   57.49    9.70
  -1   6 -10   43.70    9.50
   2  -6  10  487.35   20.60
   2  -6  10  449.76   23.20
  -2  -6 -10  421.76   30.30
  -2  -6 -10  440.06   18.90
  -2   6 -10  482.05   21.30
   2   6  10  435.76   19.30
  -2   6 -10  529.45   24.10
   2   6  10  443.16   31.70
  -3  -6 -10  201.98   24.10
   3  -6  10  263.97   18.50
   3   6  10  251.97   27.80
   4   6  10   81.79   19.80
   5   6  10   14.60   15.20
  -6  -7  10    0.70   16.60
  -6  -7  10    6.30   17.20
  -6   7  10   12.00   16.70
  -5  -7  10   93.59   21.90
   5   7 -10   80.49   20.60
  -5   7  10   90.69   22.30
  -5   7  10   88.99   17.90
  -4  -7  10  194.88   27.00
   4  -7 -10  162.28   30.00
  -4  -7  10  153.78   28.30
   4  -7 -10  203.18   24.30
  -4  -7  10  183.68   31.00
   4   7 -10  147.59   25.00
  -4   7  10  146.49   21.10
  -4   7  10  189.58   25.40
   4   7 -10  119.09   25.50
  -4   7  10  161.18   27.00
   3  -7 -10  182.28   28.90
  -3  -7  10  171.68   23.60
   3  -7 -10  199.68   21.20
  -3  -7  10  193.48   29.70
  -3   7  10  158.08   23.60
   3   7 -10  150.08   27.80
  -3   7  10  169.48   22.10
   3   7 -10  179.38   29.00
  -2  -7  10   21.10   12.80
  -2  -7  10    2.00   11.40
   2  -7 -10   -8.70   10.10
   2  -7 -10   27.00   10.80
   2   7 -10    8.80   11.20
  -2   7  10    8.70   10.70
  -2   7  10   10.30   12.60
   2   7 -10    0.30   12.00
  -1  -7  10   33.30   11.80
   1  -7 -10   53.19   13.50
  -1  -7  10   36.00   12.10
   1  -7 -10   33.60   12.20
  -1   7  10   52.79   13.90
   1   7 -10   53.79   13.50
  -1   7  10   60.69   14.60
   1   7 -10   55.89   13.00
   0  -7  10    3.30    7.90
   0  -7 -10    8.10    9.40
   0  -7  10   19.20    8.70
   0   7 -10    5.60    9.10
   0   7  10    1.10   10.10
   0   7  10  -16.50    8.30
   0   7 -10   10.00    8.80
  -1  -7 -10   37.70   11.40
   1  -7  10   20.50    8.70
  -1  -7 -10   21.10    7.90
   1  -7  10   30.20    9.00
  -1   7 -10   42.80   10.60
   1   7  10   25.40   14.00
   1   7  10   27.10   10.10
  -2  -7 -10   28.40    8.20
  -2  -7 -10   29.50   13.90
   2  -7  10   44.50   10.00
   2   7  10   42.10   15.60
  -2   7 -10   42.60   10.10
   2   7  10   19.20    8.10
  -2   7 -10   19.80    8.90
  -3  -7 -10  172.88   24.10
   3   7  10  137.49   22.80
   4   7  10   22.70   16.10
   5   7  10   -3.80   11.70
  -5  -8  10    4.10   16.10
   5   8 -10   -5.50   13.50
  -5   8  10   -5.90   13.20
  -5   8  10   22.90   11.30
  -4  -8  10  247.68   28.10
   4  -8 -10  164.68   23.20
  -4   8  10  185.98   27.30
   4   8 -10  126.69   23.40
  -4   8  10  217.28   23.60
  -3  -8  10    6.40   16.10
  -3  -8  10   14.70   13.50
  -3  -8  10   -1.80   14.40
   3  -8 -10   14.40   13.00
   3  -8 -10   -4.20    8.60
  -3   8  10   12.00   11.60
  -3   8  10    2.70   12.70
   3   8 -10    1.30   11.40
   3   8 -10   12.60   14.50
   2  -8 -10   40.60   14.40
  -2  -8  10   52.79   15.30
   2  -8 -10   91.79   16.60
  -2  -8  10   76.09   17.00
  -2   8  10   52.49   16.20
   2   8 -10   74.19   16.40
   2   8 -10   38.90   15.60
  -1  -8  10   28.90   12.50
  -1  -8  10   14.90   11.70
   1  -8 -10   20.90   10.90
   1  -8 -10   26.80   11.00
   1   8 -10   12.00   12.00
  -1   8  10   11.30   12.40
   1   8 -10   -1.60    8.90
  -1   8  10   10.80   11.60
   0  -8 -10    3.60    9.10
   0  -8 -10    3.90    7.50
   0  -8  10    5.10    8.70
   0  -8  10    3.90    7.70
   0   8 -10    5.90   10.20
   0   8 -10    7.00    8.50
   0   8  10    8.00   11.00
   0   8  10  -15.60    9.20
   1  -8  10   63.89   11.50
  -1  -8 -10   64.29   11.80
  -1  -8 -10   53.39   15.00
  -1   8 -10   56.89   12.90
   1   8  10   63.49   12.50
  -1   8 -10   51.89   10.30
   1   8  10   32.10   13.90
   2  -8  10 1159.78   39.20
   2  -8  10 1203.08   37.00
  -2  -8 -10 1197.08   38.30
  -2  -8 -10 1123.99   58.29
  -2   8 -10 1214.98   40.70
   2   8  10 1211.48   39.40
  -2   8 -10 1121.09   36.20
  -3  -8 -10  363.76   29.50
   3   8  10  448.96   35.30
   4   8  10   20.20   15.50
   5   8  10    7.60   16.40
  -5  -9  10   65.99   20.10
  -5   9  10   15.10   16.10
   5   9 -10   36.20   16.60
  -4  -9  10    6.30   13.90
   4  -9 -10   26.90   14.20
   4   9 -10    5.10   15.70
  -4   9  10   42.10   16.10
  -4   9  10   19.70   12.50
  -3  -9  10  163.68   23.80
  -3  -9  10  163.18   23.20
   3  -9 -10  172.88   24.10
   3  -9 -10  201.78   24.20
  -3  -9  10  154.28   23.90
   3   9 -10  191.18   26.40
  -3   9  10  197.08   24.40
  -3   9  10  184.18   25.70
   3   9 -10  209.18   24.40
   2  -9 -10   13.80   12.70
   2  -9 -10   14.80   10.20
  -2  -9  10   23.50   12.90
  -2  -9  10   44.40   15.30
  -2   9  10   11.80   14.20
   2   9 -10   14.40   12.40
  -2   9  10   10.90   13.00
   2   9 -10   13.60   12.50
   1  -9 -10   23.10   11.90
  -1  -9  10   14.80   12.40
  -1  -9  10   23.60   13.50
   1  -9 -10   39.80   13.50
  -1   9  10   19.70   12.30
  -1   9  10   11.40   13.90
   1   9 -10    9.90   10.00
   1   9 -10   50.09   14.60
   0  -9  10  101.89   15.90
   0  -9  10  109.99   14.10
   0  -9 -10   80.79   14.30
   0  -9 -10   68.39   15.50
   0   9  10   50.19   14.60
   0   9 -10   88.89   15.50
   0   9 -10   67.89   12.90
   0   9  10   68.89   14.90
  -1  -9 -10  238.78   24.30
  -1  -9 -10  220.68   19.30
   1  -9  10  266.87   20.40
   1  -9  10  246.28   17.70
  -1   9 -10  219.98   17.40
   1   9  10  239.88   20.40
   1   9  10  267.97   26.80
  -1   9 -10  234.58   21.90
  -2  -9 -10   29.90   15.30
   2  -9  10   26.20    7.90
   2  -9  10   37.00   10.90
   2   9  10   35.30   13.30
   2   9  10   34.40   10.20
  -2   9 -10   27.60   11.00
   3   9  10  144.59   25.00
   4   9  10   24.50   15.30
   5   9  10  -10.90   14.60
  -5 -10  10  153.98   44.20
  -5  10  10   53.09   35.70
  -4 -10  10  184.68   26.80
   4  10 -10  151.88   26.90
  -4  10  10  191.48   28.50
  -4  10  10  142.39   21.70
  -3 -10  10   96.79   19.80
   3 -10 -10   93.69   19.10
  -3 -10  10  122.19   20.40
  -3 -10  10  102.89   20.70
   3 -10 -10  111.59   18.00
   3  10 -10   96.29   20.00
  -3  10  10   90.89   20.60
  -3  10  10   98.19   17.20
  -2 -10  10   24.30   12.80
  -2 -10  10   61.39   14.80
   2 -10 -10   31.00   11.10
   2 -10 -10   52.49   15.10
  -2  10  10    3.20   13.30
   2  10 -10   45.90   18.20
  -2  10  10   38.50   15.10
   2  10 -10   37.40   13.80
   1 -10 -10   71.49   15.70
  -1 -10  10   75.99   16.80
   1 -10 -10  121.99   18.60
  -1 -10  10   58.39   14.10
  -1  10  10   73.39   16.40
   1  10 -10   80.49   16.90
  -1  10  10   86.49   18.40
   1  10 -10   83.29   15.50
   0 -10 -10  117.69   19.40
   0 -10 -10  141.29   18.90
   0 -10  10  121.69   16.00
   0 -10  10  151.08   19.70
   0  10  10  109.99   18.10
   0  10 -10  128.09   19.60
   0  10  10  121.09   20.30
   0  10 -10  118.39   15.80
   1 -10  10  105.29   16.00
  -1 -10 -10  141.09   18.00
  -1  10 -10  117.29   18.20
   1  10  10  136.09   24.00
  -1  10 -10  139.29   14.30
   1  10  10  136.19   18.80
  -2 -10 -10   59.09   16.50
   2 -10  10   71.49   13.90
  -2 -10 -10   61.69   14.60
   2  10  10   59.69   12.80
  -2  10 -10   83.09   15.50
   2  10  10   73.79   18.50
   3  10  10  101.19   21.10
   4  10  10   98.89   21.50
  -5 -11  10   -9.80   13.70
   5  11 -10  -30.10   12.20
  -5  11  10   19.40   16.20
  -4  11  10   13.80   13.70
  -4  11  10    5.30   14.60
   4  11 -10   19.90   16.90
  -3 -11  10   -2.60   12.70
  -3 -11  10   23.00   15.50
   3 -11 -10   10.20    9.30
  -3  11  10   16.80   14.80
   3  11 -10   25.10   15.70
  -3  11  10   11.70   10.80
   2 -11 -10  -19.10    8.80
  -2 -11  10    9.90   11.10
  -2 -11  10    3.80   12.00
  -2 -11  10   -7.60    9.40
   2 -11 -10   -3.50    7.40
  -2  11  10    4.70   13.80
  -2  11  10   13.50   12.60
   2  11 -10   -9.00   10.70
  -1 -11  10  194.28   22.10
  -1 -11  10  206.08   21.50
   1 -11 -10  174.48   20.90
  -1 -11  10  188.48   19.70
   1 -11 -10  173.58   21.00
   1  11 -10  200.18   19.80
  -1  11  10  196.58   23.50
   1  11 -10  234.48   24.90
  -1  11  10  226.38   27.50
   0 -11 -10   88.19   16.40
   0 -11  10   91.79   14.40
   0 -11  10  100.09   17.20
   0 -11 -10  127.49   19.60
   0  11  10   96.39   19.40
   0  11  10   81.39   17.20
   0  11 -10  110.59   14.80
   0  11 -10  119.49   19.80
   1 -11  10   81.79   15.60
  -1 -11 -10  117.69   19.30
  -1 -11 -10   93.19   15.60
   1  11  10   83.49   16.00
   1  11  10   50.39   17.10
  -1  11 -10   90.59   17.40
  -2 -11 -10   13.40   13.30
   2  11  10    7.70   13.00
  -2  11 -10   20.90   12.10
   2  11  10   25.00   11.50
   3  11  10    7.80   14.80
   4  11  10    2.60   14.30
  -4 -12  10    3.50   15.20
   4  12 -10    9.30   15.00
  -4  12  10    6.30   14.00
   3 -12 -10   28.50   18.70
  -3 -12  10   63.59   24.70
  -3 -12  10   51.69   17.60
   3  12 -10   86.39   20.10
  -3  12  10   33.00   16.80
  -3  12  10   48.00   15.20
  -2 -12  10   23.60   13.60
  -2 -12  10   32.80   13.00
   2 -12 -10   39.40   15.50
   2 -12 -10   13.30    9.80
  -2 -12  10   17.30   14.20
  -2  12  10   34.30   13.50
   2  12 -10   17.10   13.80
  -2  12  10   13.20   14.40
   1 -12 -10   29.70   12.20
  -1 -12  10    8.60    9.00
  -1 -12  10    5.80   10.60
  -1  12  10   28.30   12.90
  -1  12  10   44.30   18.00
   0 -12  10  203.58   20.30
   0 -12  10  246.58   19.00
   0 -12 -10  223.18   23.20
   0 -12  10  206.08   22.20
   0  12 -10  194.68   23.60
   0  12  10  267.77   26.40
  -1 -12 -10  214.08   23.70
  -1 -12 -10  207.38   21.30
   1 -12  10  172.38   20.90
   1  12  10  197.78   26.20
  -1  12 -10  224.78   24.10
   1  12  10  196.28   23.70
   2  12  10   -5.00    9.40
  -2  12 -10   -2.60   10.10
   2  12  10   10.60   13.70
   3  12  10   35.10   16.70
   4  12  10   25.20   15.60
  -4 -13  10   52.89   19.60
   4  13 -10   21.50   22.50
  -4  13  10   90.39   26.50
  -3 -13  10   43.10   17.70
  -3  13  10   57.69   18.30
   3  13 -10   82.29   21.80
  -3  13  10   39.20   12.70
   2 -13 -10   25.30   13.00
  -2 -13  10   -7.00   11.80
  -2  13  10   11.80   12.30
  -2  13  10   13.90   16.60
   2  13 -10   12.70   13.40
  -1 -13  10  101.19   18.90
   1 -13 -10  126.39   23.10
   1 -13 -10  144.09   21.20
  -1 -13  10  121.99   17.70
  -1 -13  10   92.89   17.20
   1  13 -10  115.39   20.80
  -1  13  10  132.59   23.50
  -1  13  10  133.29   25.90
   0 -13  10  126.89   15.70
   0 -13 -10  152.48   22.00
   0 -13 -10   87.29   21.10
   0  13  10  163.98   24.00
   0  13  10  110.09   20.40
  -1 -13 -10  -15.00    8.90
   1 -13  10   -3.80   10.60
  -1 -13 -10   21.10   11.20
  -1  13 -10   14.80   11.40
   1  13  10    5.60   11.40
   1  13  10  -18.00    9.70
   2  13  10  191.58   23.20
   2  13  10  197.08   28.20
   3  13  10   11.50   13.70
   4  13  10   15.00   15.90
  -4 -14  10   72.19   20.60
  -4  14  10   39.60   18.90
   4  14 -10   49.80   20.40
  -3 -14  10  131.49   23.90
   3  14 -10  106.79   24.60
  -2 -14  10  151.48   23.00
  -2 -14  10  137.29   21.30
  -2  14  10  152.18   26.20
   2  14 -10  104.59   21.50
   1 -14 -10   57.19   16.20
  -1 -14  10   53.29   15.60
  -1 -14  10   24.70   12.50
   1 -14 -10   17.40   12.90
  -1  14  10   26.60   13.40
   1  14 -10   36.00   15.90
  -1  14  10   33.00   15.90
   0 -14  10   46.20   14.60
   0 -14 -10   66.99   15.70
   0 -14 -10   34.30   14.80
   0  14  10   50.79   17.10
   0  14 -10   71.89   18.70
   0  14  10   33.00   16.00
  -1 -14 -10   47.90   16.80
  -1  14 -10   60.19   15.90
   1  14  10   16.40   14.60
   2  14  10   51.59   16.70
  -2  14 -10   62.69   17.30
   2  14  10   29.00   16.40
  -3 -15  10   -9.20   15.10
  -3  15  10    2.20   14.40
   3  15 -10   20.20   16.40
  -2 -15  10  -20.20   13.80
  -2  15  10    5.70   18.80
   2  15 -10   36.00   17.30
  -2  15  10   42.10   14.70
  -1 -15  10   67.89   19.80
   1 -15 -10   68.09   18.20
  -1  15  10   39.80   19.10
   1  15 -10   26.80   17.20
  -1  15  10   34.30   15.10
   0 -15 -10   98.39   19.50
   0 -15 -10   78.09   17.20
   0  15  10  137.29   25.10
   0  15 -10   71.19   20.00
   0  15  10   91.99   19.10
  -1 -15 -10    5.20   10.90
   1 -15  10   19.50   12.20
  -1  15 -10   -3.90   10.30
   1  15  10    5.90   12.50
   1  15  10  -10.60   11.20
  -2  15 -10   -4.50   11.30
   2  15  10   12.90   13.80
   2  15  10    0.80   21.50
   3  15  10   -1.60   13.10
  -3 -16  10  -13.60   14.90
  -3  16  10   43.50   18.40
   3  16 -10   22.10   16.90
  -2 -16  10   38.50   18.90
  -2  16  10  -17.80   12.30
   2  16 -10    2.80   14.80
  -1  16  10   85.89   19.70
   1  16 -10   65.89   18.30
  -1  16  10   84.59   23.00
   0  16  10   41.20   18.10
   0  16 -10    0.30   13.70
   0  16  10    7.80   13.20
  -1  16 -10  -25.60    9.00
   1  16  10  -18.10   13.50
   1  16  10  -18.10   10.80
   2  16  10    9.00   13.40
  -2  16 -10    2.70   15.60
  -2  17  10   26.50   32.90
  -1  17  10   -0.10   15.90
  -1  17  10    5.70   11.20
   1  17 -10   -1.00   12.60
   0  17 -10   47.30   19.00
   0  17  10   69.19   20.30
   0  17  10   25.90   13.10
   1  17  10   -6.00   10.70
  -1  17 -10   11.00   11.60
   1  17  10  -21.30   13.40
   2  17  10   10.50   15.40
  -1  18  10   72.09   32.60
   1  18 -10   42.60   21.40
   0  18  10    8.60   17.00
   0  18 -10   -5.00   14.90
   0  18  10   -6.90   10.00
   1  18  10   19.90   15.50
   1  18  10    2.90   15.90
  -1  18 -10   15.50   15.00
  -6   0  11    4.90   15.20
  -6   0  11   -5.20   14.10
  -5   0  11    4.20   15.00
  -5   0  11   27.50   16.20
   4   0 -11   27.00   14.70
  -4   0  11    3.20   12.90
  -4   0  11   -3.20   11.10
  -3   0  11   13.70   12.00
   3   0 -11    6.20   11.60
  -3   0  11  -15.80   10.50
  -3   0  11   22.30   13.80
  -2   0  11    1.00    9.40
  -2   0  11   -0.70    9.70
   2   0 -11   -5.40    9.30
  -2   0  11    9.70   10.70
  -1   0  11    0.60    7.60
   1   0 -11   -1.10    8.80
  -1   0  11   15.70   10.30
  -1   0  11   -6.40    7.00
   0   0  11   -3.20    6.20
   0   0 -11   -0.90    8.50
   0   0  11    3.70    6.00
  -1   0 -11   -8.20    7.80
   1   0  11    9.60    9.40
   1   0  11   -4.00    3.10
   1   0  11    0.50    3.20
  -2   0 -11   -2.10    8.70
   2   0  11   -3.60    9.10
   3   0  11   -8.00    8.80
  -3   0 -11  -10.10    8.60
   4   0  11    9.40   10.80
  -4   0 -11    6.30   11.30
   5   0  11    7.40   14.80
  -6  -1  11   -1.00   13.80
  -6  -1  11   -3.90   14.30
  -6   1  11   35.60   17.30
  -6   1  11   10.50   16.90
  -5  -1  11   55.09   18.30
  -5  -1  11   27.00   16.50
  -5   1  11   52.69   16.60
  -5   1  11   30.50   16.10
  -4  -1  11  -18.20   11.30
   4  -1 -11    6.20   11.40
  -4  -1  11   21.80   11.70
  -4  -1  11   24.70   15.80
  -4   1  11    5.80   10.50
  -4   1  11    8.30   14.70
   4   1 -11    6.70   12.10
  -4   1  11   -8.30   12.90
  -3  -1  11   63.19   16.40
   3  -1 -11   39.90   14.20
  -3  -1  11   28.00   12.70
  -3  -1  11   25.70   13.60
  -3   1  11   35.00   14.70
  -3   1  11   19.90   14.90
  -3   1  11   13.10   12.90
   3   1 -11   38.20   14.20
   2  -1 -11   29.10   12.10
  -2  -1  11   20.20   11.50
  -2  -1  11   40.50   13.80
  -2  -1  11   19.30   11.10
  -2   1  11   38.80   13.40
  -2   1  11   34.00   12.00
  -2   1  11   35.10   12.70
  -1  -1  11   22.80   12.00
   1  -1 -11   17.70   11.30
  -1  -1  11   16.10    8.60
  -1  -1  11   13.10    9.40
  -1   1  11   19.50    9.70
  -1   1  11   31.40    9.60
  -1   1  11   -1.90    9.30
   1   1 -11   12.50    7.50
   0  -1  11   27.70    7.40
   0  -1  11   23.00   10.00
   0  -1  11   10.80    7.40
   0  -1 -11   19.10   10.50
   0   1 -11   21.90    9.10
   0   1  11   32.00    8.30
   0   1  11   12.30    9.60
   0   1  11   20.40    7.60
  -1  -1 -11 1094.29   43.80
   1  -1  11 1144.09   27.00
   1  -1  11 1125.39   42.80
   1  -1  11 1125.69   27.00
   1   1  11 1127.59   26.30
   1   1  11 1135.69   44.40
   1   1  11 1123.29   26.30
  -1   1 -11 1053.49   41.90
  -2  -1 -11  156.78   20.10
   2  -1  11  156.58   20.20
   2   1  11  141.79   20.00
  -2   1 -11  157.58   20.00
  -3  -1 -11   30.10   12.90
   3  -1  11   21.30   10.70
   3   1  11   10.50   10.50
  -3   1 -11   31.10   11.60
   4  -1  11  -11.40   10.00
  -4  -1 -11   18.10   11.90
  -4   1 -11   -3.50    9.40
   4   1  11   20.20   14.40
   5   1  11    6.90   14.10
  -6  -2  11   11.00   14.20
  -6  -2  11   43.70   17.90
  -6   2  11   38.80   18.40
  -6   2  11   14.00    9.20
  -5  -2  11   -0.40   11.00
  -5  -2  11   -4.80   12.10
  -5   2  11  -16.10   11.60
  -5   2  11   -5.20    9.50
   4  -2 -11   27.40   12.90
  -4  -2  11   20.00   14.40
  -4  -2  11  -16.20   10.70
  -4  -2  11  -26.90   10.70
   4   2 -11   -0.30    8.50
  -4   2  11  -19.20    6.90
  -4   2  11  -15.20    7.90
  -4   2  11   -0.80   13.20
  -3  -2  11   80.29   15.70
   3  -2 -11   57.79   15.30
  -3  -2  11   54.19   15.70
  -3  -2  11   56.59   16.30
  -3   2  11   68.59   15.00
  -3   2  11   47.10   14.90
   3   2 -11   40.10   16.10
   3   2 -11   74.49   16.40
  -2  -2  11  216.48   21.60
  -2  -2  11  154.58   19.30
   2  -2 -11  179.48   21.90
   2   2 -11  186.68   21.40
   2   2 -11  158.88   20.70
  -2   2  11  194.78   21.80
  -2   2  11  153.98   18.60
  -2   2  11  191.18   20.20
  -1  -2  11   -1.80    8.80
  -1  -2  11   25.90   10.20
   1  -2 -11   -2.40    7.30
  -1   2  11    6.80    8.30
   1   2 -11   21.00    9.20
  -1   2  11   17.90    9.80
   1   2 -11    2.20    8.80
  -1   2  11   15.40    9.00
   0  -2  11  438.46   20.60
   0  -2  11  471.45   26.50
   0  -2 -11  502.85   28.80
   0   2 -11  436.26   20.80
   0   2  11  414.96   19.80
   0   2  11  452.95   20.80
   0   2 -11  415.26   25.30
   0   2  11  466.45   28.40
   1  -2  11  107.69    9.20
  -1  -2 -11  123.09   18.30
   1  -2  11  137.49   16.60
   1  -2  11  101.29    8.10
   1   2  11  100.89   17.20
   1   2  11  112.29    8.40
   1   2  11  113.29    8.10
  -1   2 -11  138.89   17.70
  -2  -2 -11  488.55   30.20
   2  -2  11  452.65   26.40
  -2   2 -11  445.06   26.50
   2   2  11  394.96   28.50
   3  -2  11   15.20   10.90
  -3  -2 -11   13.90   10.40
   3   2  11    5.30   12.30
  -3   2 -11    3.20    8.80
  -4  -2 -11   54.29   15.40
   4  -2  11   43.20   13.20
   4   2  11   12.20   11.70
   5   2  11    6.00   15.00
  -6  -3  11    3.80   22.60
  -6  -3  11    0.00   16.50
  -6   3  11    6.60    7.40
  -6   3  11   18.60   14.00
  -5  -3  11   77.29   21.20
  -5  -3  11  125.59   21.90
  -5   3  11  101.39   18.40
  -5   3  11   96.29   20.40
   4  -3 -11  120.59   19.90
  -4  -3  11   76.89   18.50
  -4  -3  11   99.29   17.00
  -4  -3  11   97.39   20.00
  -4   3  11  108.29   20.40
  -4   3  11   81.49   18.80
  -4   3  11   75.29   18.30
   4   3 -11   97.49   20.00
   4   3 -11  107.49   18.70
  -3  -3  11   -0.10   13.10
  -3  -3  11   35.60   15.90
   3  -3 -11   60.29   15.50
  -3   3  11   23.60   13.70
   3   3 -11   25.60   15.00
  -3   3  11    7.90   13.00
   3   3 -11   27.90   14.60
  -3   3  11   36.80   15.10
   2  -3 -11  137.29   19.10
  -2  -3  11  162.28   19.00
  -2  -3  11  123.69   18.30
   2   3 -11  150.18   19.60
  -2   3  11  168.28   18.70
  -2   3  11  112.49   17.50
   2   3 -11  141.49   20.20
  -2   3  11  141.89   20.40
  -1  -3  11    6.50    9.20
   1  -3 -11   -9.10    6.50
  -1  -3  11    5.10    9.20
  -1   3  11   15.00    8.90
  -1   3  11    1.40   10.20
   1   3 -11    3.30    9.20
   1   3 -11   19.90   10.20
   0  -3  11   -8.30    7.40
   0  -3  11    3.30    6.10
   0  -3 -11    5.70    9.50
   0   3 -11  -14.10    7.40
   0   3  11   -1.20    6.40
   0   3  11    6.40    7.20
   0   3  11  -12.60    7.90
   0   3 -11    4.00    6.90
   1  -3  11  318.67   14.40
   1  -3  11  331.37   22.30
  -1  -3 -11  366.66   26.00
  -1   3 -11  325.77   15.00
   1   3  11  356.96   14.40
   1   3  11  356.46   26.20
   1   3  11  343.27   14.60
  -1   3 -11  343.77   22.60
  -2  -3 -11   11.50   11.20
   2  -3  11    4.90    8.40
   2   3  11    8.70   11.20
  -2   3 -11   -3.90    8.60
   3  -3  11   -0.40    8.90
  -3  -3 -11   -7.90   10.60
  -3   3 -11  -16.00    7.80
   3   3  11    5.90   11.50
  -4  -3 -11  122.59   20.30
   4  -3  11  134.39   19.00
   4   3  11   89.09   19.90
   5   3  11  -22.60   14.20
  -6  -4  11    4.00   15.90
  -6  -4  11   14.90   18.50
  -6   4  11   21.50   16.90
  -5  -4  11    3.40   12.60
  -5  -4  11  -11.20   14.50
  -5   4  11    8.50   13.90
  -5   4  11    9.30   13.50
   5   4 -11   -6.00   11.40
  -4  -4  11    1.40   12.30
  -4  -4  11    0.50   10.50
   4  -4 -11   10.20   11.60
  -4   4  11    8.90   11.50
  -4   4  11  -11.00   11.90
  -4   4  11    2.10   12.50
   4   4 -11  -25.20   10.20
   3  -4 -11  587.24   35.00
  -3  -4  11  590.84   35.90
  -3  -4  11  577.64   36.90
  -3   4  11  599.64   35.90
  -3   4  11  605.04   35.70
   3   4 -11  616.24   37.60
   3   4 -11  499.75   34.10
  -3   4  11  579.74   36.10
  -2  -4  11  232.68   22.80
  -2  -4  11  205.58   21.50
   2  -4 -11  218.08   22.40
  -2   4  11  212.28   21.90
  -2   4  11  251.67   22.60
   2   4 -11  258.27   23.40
   2   4 -11  261.77   23.90
  -2   4  11  231.78   23.80
  -1  -4  11    7.10    9.10
   1  -4 -11    0.70    6.80
  -1  -4  11   -3.70    7.50
   1  -4 -11   -5.40    7.80
  -1   4  11    2.00    9.80
  -1   4  11    1.00    8.20
   1   4 -11   13.40   10.30
   1   4 -11   -4.60    7.50
  -1   4  11    5.10    8.20
   0  -4 -11  424.16   21.50
   0  -4 -11  439.76   27.50
   0  -4  11  386.36   21.40
   0  -4  11  352.06   24.30
   0   4  11  446.86   29.30
   0   4  11  402.76   21.10
   0   4 -11  395.66   24.30
  -1  -4 -11   11.20    5.80
   1  -4  11    7.20    5.20
  -1  -4 -11    9.20   10.20
   1  -4  11    8.10    7.90
  -1   4 -11    1.00    5.90
  -1   4 -11    6.00    7.30
   1   4  11  -15.70    9.10
   1   4  11    4.70    5.20
   2  -4  11   49.50    6.00
   2  -4  11   51.89   12.00
  -2  -4 -11   42.50   14.20
  -2   4 -11   23.00   10.60
   2   4  11   53.49   15.30
   2   4  11   41.90    3.90
  -2   4 -11   49.20    5.80
  -3  -4 -11   51.79   17.50
   3  -4  11   50.39   11.90
  -3   4 -11   57.19   12.20
  -4  -4 -11   -0.20   11.00
   4   4  11   11.80   14.30
   5   4  11    1.60   13.00
  -6  -5  11   12.50   13.50
  -6  -5  11  -19.00   14.90
  -6   5  11   23.20   11.80
  -6   5  11   11.40   17.40
  -5  -5  11   22.30   12.60
   5  -5 -11   19.40   17.00
  -5  -5  11    7.70   13.30
  -5   5  11    2.20   11.30
   5   5 -11   22.10   15.70
  -5   5  11   -1.70   11.80
  -4  -5  11   -7.20   12.20
  -4  -5  11    0.10   13.70
   4  -5 -11   20.10   11.60
  -4   5  11    2.40   11.20
   4   5 -11   -7.10   12.10
   4   5 -11  -20.50    9.80
  -4   5  11    0.00   11.20
  -4   5  11  -15.80   11.30
  -3  -5  11  582.14   37.10
   3  -5 -11  592.54   34.70
  -3  -5  11  636.44   37.60
   3   5 -11  573.74   43.10
   3   5 -11  612.24   37.50
  -3   5  11  550.54   35.80
  -3   5  11  636.74   36.90
  -3   5  11  524.75   35.10
   2  -5 -11  717.03   37.20
   2  -5 -11  676.83   35.50
  -2  -5  11  697.83   37.40
  -2  -5  11  748.33   36.90
   2   5 -11  738.73   37.90
   2   5 -11  706.53   36.70
  -2   5  11  637.54   34.80
  -2   5  11  695.63   37.40
  -2   5  11  729.13   35.80
   1  -5 -11  255.87   22.40
  -1  -5  11  248.48   21.30
  -1  -5  11  255.97   22.20
   1  -5 -11  223.58   20.20
  -1   5  11  221.78   19.50
   1   5 -11  271.27   22.40
   1   5 -11  237.08   21.50
  -1   5  11  272.17   23.90
   0  -5  11  457.85   25.80
   0  -5 -11  480.35   23.50
   0  -5  11  427.76   22.90
   0  -5 -11  460.75   29.20
   0   5 -11  449.76   23.80
   0   5 -11  424.36   25.20
   0   5  11  389.66   28.90
   0   5  11  470.35   23.40
  -1  -5 -11   -1.90    5.80
   1  -5  11   11.60    8.10
  -1  -5 -11   16.60   11.60
   1  -5  11   12.80    6.50
  -1   5 -11   15.60    7.60
   1   5  11   22.60   13.10
   1   5  11    8.90    6.40
  -1   5 -11    5.90    9.70
  -2  -5 -11  185.58   10.70
  -2  -5 -11  183.58   22.20
   2  -5  11  179.58   11.50
   2  -5  11  190.08   17.90
   2   5  11  219.58   24.40
  -2   5 -11  208.38   19.20
  -2   5 -11  196.78   12.30
   2   5  11  216.28   11.40
  -3  -5 -11   25.10   12.80
   3  -5  11   47.60   11.30
   3   5  11   56.99   17.00
   4   5  11   74.09   19.90
   5   5  11  -17.80   12.30
   5  -6 -11   32.00   18.40
  -5  -6  11   17.60   15.60
  -5   6  11    1.20   15.30
  -5   6  11   13.00   11.70
   5   6 -11   35.30   17.40
   4  -6 -11    8.10   12.50
  -4  -6  11   -1.50    8.80
  -4   6  11   14.50   14.80
  -4   6  11   -0.30   11.40
   4   6 -11    9.40   15.10
   3  -6 -11   88.69   18.30
  -3   6  11  115.39   21.30
  -3   6  11  112.19   24.10
   3   6 -11   93.69   24.00
   3   6 -11  112.09   23.20
  -3   6  11   86.49   18.20
   2  -6 -11  403.96   29.50
   2  -6 -11  420.26   28.80
  -2  -6  11  358.26   27.90
  -2  -6  11  415.26   30.50
   2   6 -11  414.56   29.60
  -2   6  11  415.16   30.10
  -2   6  11  439.26   32.00
   2   6 -11  413.66   29.20
   1  -6 -11   61.69   14.90
   1  -6 -11   30.60   11.40
  -1  -6  11   21.50   11.30
  -1  -6  11   50.69   13.00
  -1   6  11   20.80   13.20
   1   6 -11   34.80   11.80
  -1   6  11   48.30   12.70
   1   6 -11   25.70   11.50
   0  -6 -11   53.49   11.60
   0  -6 -11   92.39   15.90
   0  -6  11   77.59   13.80
   0  -6  11   46.70   11.30
   0   6 -11   58.69   13.10
   0   6 -11   59.59   12.00
   0   6  11   81.89   17.00
   0   6  11   68.19   12.70
  -1  -6 -11  -17.30    8.50
  -1  -6 -11   12.50    7.20
   1  -6  11   -4.60    5.80
   1  -6  11    0.50    6.80
  -1   6 -11   11.50    8.00
   1   6  11    3.90   11.60
  -1   6 -11    4.40    8.30
   1   6  11    3.10    6.70
   2  -6  11    6.50    8.30
   2  -6  11   24.00    7.30
  -2  -6 -11   13.30   11.10
  -2  -6 -11    8.70    5.90
  -2   6 -11   18.80    7.30
   2   6  11   10.40    6.20
   2   6  11   13.50   13.70
   3  -6  11  299.57   20.90
  -3  -6 -11  304.47   28.10
   3   6  11  337.37   29.70
   4   6  11   41.30   16.80
   5   6  11  -13.00   13.00
  -5  -7  11   53.09   18.70
  -5   7  11   55.29   15.80
   5   7 -11   32.20   17.70
  -5   7  11   87.89   21.60
  -4  -7  11  228.48   29.30
   4  -7 -11  256.47   24.80
  -4   7  11  203.58   28.30
  -4   7  11  173.88   25.60
   4   7 -11  269.27   32.60
  -3  -7  11   51.29   16.60
   3  -7 -11   16.30   11.50
   3  -7 -11   32.00   15.10
  -3  -7  11   17.10   15.50
   3   7 -11   29.20   15.50
   3   7 -11   25.30   13.30
  -3   7  11   19.60   13.70
  -3   7  11   41.30   17.20
  -3   7  11   28.50   14.50
  -2  -7  11  418.56   30.60
   2  -7 -11  397.76   27.90
   2  -7 -11  452.05   30.70
  -2  -7  11  440.96   30.50
   2   7 -11  396.56   29.10
  -2   7  11  423.56   31.00
   2   7 -11  423.76   30.40
  -2   7  11  422.56   30.60
   1  -7 -11   29.00   11.20
  -1  -7  11   21.70   10.90
   1  -7 -11   22.80   11.80
  -1  -7  11   21.20   11.50
   1   7 -11   13.50   11.30
  -1   7  11   27.70   13.80
  -1   7  11   18.50   11.70
   1   7 -11    8.40   10.60
   0  -7 -11   40.40   13.30
   0  -7  11   49.10   11.90
   0  -7 -11   22.40    9.40
   0  -7  11   38.10   12.00
   0   7  11   21.40   13.10
   0   7 -11   33.70   11.80
   0   7  11   39.10   11.80
  -1  -7 -11   78.69   15.70
   1  -7  11   84.49   12.60
  -1  -7 -11   58.09   10.60
   1  -7  11   83.39   13.40
  -1   7 -11   55.39   11.50
   1   7  11   45.50   15.80
   1   7  11   68.69   11.70
   2  -7  11  151.98   15.00
   2  -7  11  140.89   15.80
  -2  -7 -11  144.59   22.10
   2   7  11  222.28   26.00
  -2   7 -11  177.48   16.10
   2   7  11  162.78   14.40
  -2   7 -11  180.28   16.20
  -3  -7 -11    0.70   11.10
   3   7  11   -7.60   11.30
   4   7  11   98.69   21.50
  -5  -8  11   21.40   16.10
  -5   8  11    6.40   13.10
  -5   8  11   55.79   17.00
   5   8 -11   13.50   14.20
  -4  -8  11   23.60   15.50
   4  -8 -11    4.60   12.00
  -4   8  11   19.50   14.60
  -4   8  11   25.00   14.80
   4   8 -11   28.90   16.70
   3  -8 -11   86.99   18.10
  -3  -8  11   57.69   17.20
  -3  -8  11   95.19   19.70
   3  -8 -11   95.29   17.30
   3   8 -11   84.99   19.70
  -3   8  11   79.09   18.50
  -3   8  11   81.59   17.60
   3   8 -11   88.59   18.70
   2  -8 -11    3.80   11.70
  -2  -8  11    4.60   11.50
   2  -8 -11    3.60    8.80
   2   8 -11   27.10   12.50
  -2   8  11   -6.00   10.60
   2   8 -11   -6.20   10.80
  -2   8  11    4.20   13.10
   1  -8 -11   35.70   12.70
  -1  -8  11   28.90   12.00
  -1  -8  11   16.30   11.10
   1  -8 -11   15.70   11.00
  -1   8  11   13.90   11.50
   1   8 -11   10.20   11.90
  -1   8  11   11.20   11.60
   1   8 -11   23.40   11.40
   0  -8 -11   21.60   12.60
   0  -8  11    2.80    9.20
   0  -8 -11    5.30    8.40
   0  -8  11    7.10    8.30
   0   8 -11   -5.10    9.70
   0   8 -11    7.10    9.50
   0   8  11    7.50   10.00
   0   8  11   12.20   12.50
   1  -8  11  558.74   27.50
  -1  -8 -11  567.14   35.70
   1  -8  11  577.64   28.10
  -1  -8 -11  641.64   31.80
   1   8  11  580.94   28.50
  -1   8 -11  627.44   29.50
   1   8  11  637.04   38.20
  -2  -8 -11  402.06   31.90
   2  -8  11  449.06   22.80
   2  -8  11  385.46   27.30
   2   8  11  399.66   33.50
   2   8  11  394.96   24.70
  -2   8 -11  409.46   23.40
   3   8  11   16.70   11.20
   4   8  11   -6.00   12.40
  -5  -9  11   41.40   33.20
   4  -9 -11   97.69   19.30
   4   9 -11  106.09   22.30
  -4   9  11   95.09   22.30
  -4   9  11  109.59   20.30
  -3  -9  11   19.50   13.80
   3  -9 -11   24.90   14.00
  -3  -9  11   33.60   14.80
   3  -9 -11   11.60   13.00
  -3  -9  11    5.30   12.80
  -3   9  11   56.29   15.30
  -3   9  11   19.30   15.60
   3   9 -11   55.39   16.30
   3   9 -11   12.80   13.80
  -2  -9  11   11.70   12.20
   2  -9 -11   18.70   10.90
   2  -9 -11   19.20   11.90
  -2  -9  11    5.40   10.50
  -2   9  11   -2.70   13.30
   2   9 -11   10.60   12.50
   2   9 -11   10.20   12.20
  -2   9  11   -2.20   11.30
   1  -9 -11   -6.90    9.30
  -1  -9  11    8.50    9.90
   1  -9 -11   12.10   11.10
  -1  -9  11    3.90   10.50
   1   9 -11    4.00    9.60
  -1   9  11   -6.50   11.30
  -1   9  11   18.70   13.00
   1   9 -11  -13.10   10.00
   0  -9 -11   96.99   14.90
   0  -9  11   68.79   14.10
   0  -9  11  113.69   15.90
   0  -9 -11  111.49   19.80
   0   9  11  117.59   18.00
   0   9 -11  106.39   16.90
   0   9 -11   84.29   14.50
   0   9  11   80.09   17.10
   1  -9  11  258.47   20.40
  -1  -9 -11  279.17   26.70
  -1  -9 -11  270.17   20.80
   1  -9  11  273.87   19.80
   1   9  11  350.76   34.50
  -1   9 -11  276.17   22.40
  -1   9 -11  264.67   19.50
   1   9  11  277.97   22.10
  -2  -9 -11    0.30   10.30
  -2   9 -11   -6.40    7.80
   2   9  11   -3.60   11.60
   2   9  11   15.00    8.50
   3   9  11  139.89   24.30
   4   9  11   23.40   15.50
  -5 -10  11  -22.30   11.50
  -5  10  11    9.20   14.30
   5  10 -11   17.40   15.80
  -4 -10  11   31.40   16.40
  -4  10  11   68.79   20.90
   4  10 -11   97.49   22.40
  -4  10  11   61.29   17.80
  -3 -10  11   83.79   18.60
   3 -10 -11   81.69   17.20
  -3 -10  11   80.29   19.00
  -3  10  11   74.29   19.80
   3  10 -11   90.39   20.90
  -3  10  11  114.69   18.90
   2 -10 -11   -0.20    7.60
   2 -10 -11   16.10   12.40
  -2 -10  11   12.30   12.30
  -2 -10  11    6.00   12.10
   2  10 -11   -1.00   11.70
  -2  10  11   18.00   15.90
  -2  10  11   -3.30   10.10
   2  10 -11    8.60   11.00
   1 -10 -11   58.59   15.00
   1 -10 -11   25.00   14.10
  -1 -10  11   53.09   15.70
  -1  10  11   58.29   15.60
   1  10 -11   47.60   13.20
  -1  10  11   59.39   16.40
   1  10 -11   60.09   15.50
   0 -10  11  163.58   19.10
   0 -10 -11  144.59   23.80
   0 -10  11  164.28   19.00
   0 -10 -11  141.09   19.20
   0  10 -11  143.29   20.80
   0  10  11  144.29   23.10
   0  10 -11  117.19   16.40
   0  10  11  160.28   21.50
  -1 -10 -11   81.59   14.20
   1 -10  11   75.39   12.40
   1 -10  11   93.29   15.90
  -1 -10 -11  105.89   19.50
  -1  10 -11   74.79   15.10
   1  10  11   72.69   14.30
   1  10  11  121.89   21.80
   2  10  11  378.66   33.00
   2  10  11  333.77   23.40
  -2  10 -11  373.56   24.00
   3  10  11   23.90   15.40
   4  10  11   13.90   17.70
  -5 -11  11   14.90   16.90
  -5  11  11   -2.50   14.70
   5  11 -11   11.30   17.90
  -4 -11  11   71.89   19.20
  -4  11  11   22.40   15.50
  -4  11  11    5.30   11.80
   4  11 -11   22.80   17.50
  -3 -11  11   25.60   16.40
  -3 -11  11   19.70   15.50
  -3  11  11   25.20   16.20
   3  11 -11   27.70   15.80
   2 -11 -11  158.78   22.50
  -2 -11  11  133.49   21.40
  -2 -11  11  126.69   24.60
   2 -11 -11  151.68   20.90
  -2 -11  11  166.08   27.40
  -2  11  11  185.28   22.20
   2  11 -11  138.79   22.60
  -2  11  11  147.69   24.20
  -1 -11  11    2.10   10.60
   1 -11 -11    0.70   10.40
  -1 -11  11   20.10   14.20
   1 -11 -11   16.50   12.20
   1  11 -11   14.80   10.80
   1  11 -11   27.70   13.80
  -1  11  11   23.20   14.00
  -1  11  11    3.00   11.70
   0 -11  11    8.70    9.90
   0 -11 -11   38.40   14.30
[truncated: 97,746 more chars]
